# Supplementary material for: 2,3,5,6-Tetra­fluoro-1,4-bis­(trimethyl­sil­yl)benzene
Source: Acta Crystallogr Sect E Struct Rep Online. 2012 Mar 17;68(Pt 4):o1082. doi: 10.1107/S1600536812010677 (PMC3344037; doi:10.1107/S1600536812010677)
Supplement: Supplementary file 1 [file e-68-o1082-sup1.cif]

##############################################################################
#                                                                            #
# This CIF contains the data in a paper accepted for publication in          #
# Acta Crystallographica Section E. It conforms to the requirements of       #
# Notes for Authors for Acta Crystallographica Section E, and has been       #
# peer reviewed under the auspices of the IUCr Commission on Journals.       #
#                                                                            #
# Full details of the Crystallographic Information File format               #
# are given in the paper "The Crystallographic Information File (CIF):       #
# a New Standard Archive File for Crystallography" by S. R. Hall, F. H.      #
# Allen and I. D. Brown [Acta Cryst. (1991), A47, 655-685].                  #
#                                                                            #
# The current version of the core CIF dictionary is obtainable from          #
# ftp://ftp.iucr.org/pub/cif_core.dic.                                       #
#                                                                            #
# Software is freely available for graphical display of the structure(s)     #
# in this CIF. For information consult the CIF software page                 #
# http://www.iucr.org/resources/cif/software.                                #
#                                                                            #
# This file may be used for bona fide research purposes within the           #
# scientific community so long as proper attribution is given to the journal # 
# article from which it was obtained.                                        #
#                                                                            #
##############################################################################
data_I
_audit_creation_method     SHELXL-97
_chemical_name_systematic
;
2,3,5,6-Tetrafluoro-1,4-bis(trimethylsilyl)benzene
;
_chemical_name_common     ?
_chemical_formula_moiety     'C12 H18 F4 Si2'
_chemical_formula_sum     'C12 H18 F4 Si2'
_chemical_formula_iupac     'C12 H18 F4 Si2'
_chemical_formula_weight     294.44
_chemical_melting_point     ?
_symmetry_cell_setting     monoclinic
_symmetry_space_group_name_H-M     'P 21/c'
_symmetry_space_group_name_Hall     '-P 2ybc'
loop_
    _symmetry_equiv_pos_as_xyz
    'x, y, z'
    '-x, y+1/2, -z+1/2'
    '-x, -y, -z'
    'x, -y-1/2, z-1/2'
_cell_length_a     19.8389(4)
_cell_length_b     6.35013(10)
_cell_length_c     12.3827(2)
_cell_angle_alpha     90.00
_cell_angle_beta     107.407(2)
_cell_angle_gamma     90.00
_cell_volume     1488.53(5)
_cell_formula_units_Z     4
_cell_measurement_reflns_used     8162
_cell_measurement_theta_min     3.1281
_cell_measurement_theta_max     28.2468
_cell_measurement_temperature     199.0(10)
_exptl_crystal_description     'block'
_exptl_crystal_colour     colourless
_exptl_crystal_size_max     0.25
_exptl_crystal_size_mid     0.22
_exptl_crystal_size_min     0.20
_exptl_crystal_density_diffrn     1.314
_exptl_crystal_density_meas     ?
_exptl_crystal_density_method     'not measured'
_exptl_crystal_F_000     616
_exptl_absorpt_coefficient_mu     0.262
_exptl_absorpt_correction_type     none
_exptl_absorpt_process_details     ?
_exptl_absorpt_correction_T_min     ?
_exptl_absorpt_correction_T_max     ?
_exptl_special_details     ?
_diffrn_ambient_temperature     199.0(10)
_diffrn_radiation_type     MoK\a
_diffrn_radiation_wavelength     0.71073
_diffrn_radiation_source     'fine-focus sealed tube'
_diffrn_radiation_monochromator     'Equatorial mounted graphite monochromator'
_diffrn_measurement_device_type     'Oxford Xcalibur Eos'
_diffrn_measurement_method     \w-scan
_diffrn_detector_area_resol_mean     16.2711
_diffrn_reflns_number     8888
_diffrn_reflns_av_R_equivalents     0.0148
_diffrn_reflns_av_sigmaI/netI     0.0130
_diffrn_reflns_theta_min     3.23
_diffrn_reflns_theta_max     25.00
_diffrn_reflns_theta_full     25.00
_diffrn_measured_fraction_theta_max     0.999
_diffrn_measured_fraction_theta_full     0.999
_diffrn_reflns_limit_h_min     -22
_diffrn_reflns_limit_h_max     23
_diffrn_reflns_limit_k_min     -7
_diffrn_reflns_limit_k_max     7
_diffrn_reflns_limit_l_min     -14
_diffrn_reflns_limit_l_max     12
_diffrn_standards_number     ?
_diffrn_standards_interval_count     ?
_diffrn_standards_interval_time     ?
_diffrn_standards_decay_%     0
_refine_special_details
;
Refinement of <i>F</i>^2^ against ALL reflections. The weighted <i>R</i>-factor
<i>wR</i> and goodness of fit <i>S</i> are based on <i>F</i>^2^, conventional
<i>R</i>-factors <i>R</i> are based on <i>F</i>, with <i>F</i> set to zero for
negative <i>F</i>^2^. The threshold expression of <i>F</i>^2^ >
\s(<i>F</i>^2^) is used only for calculating <i>R</i>-factors(gt) <i>etc</i>.
and is not relevant to the choice of reflections for refinement.
<i>R</i>-factors based on <i>F</i>^2^ are statistically about twice as large
as those based on <i>F</i>, and <i>R</i>- factors based on ALL data will be
even larger.
;
_reflns_number_total     2626
_reflns_number_gt     2496
_reflns_threshold_expression     I>2sigma(I)
_refine_ls_structure_factor_coef     Fsqd
_refine_ls_matrix_type     full
_refine_ls_R_factor_all     0.0287
_refine_ls_R_factor_gt     0.0270
_refine_ls_wR_factor_gt     0.0673
_refine_ls_wR_factor_ref     0.0684
_refine_ls_goodness_of_fit_ref     1.085
_refine_ls_restrained_S_all     1.085
_refine_ls_number_reflns     2626
_refine_ls_number_parameters     187
_refine_ls_number_restraints     0
_refine_ls_hydrogen_treatment     constr
_refine_ls_weighting_scheme     calc
_refine_ls_weighting_details
         'calc w=1/[\s^2^(Fo^2^)+(0.0284P)^2^+1.0425P] where P=(Fo^2^+2Fc^2^)/3'
_atom_sites_solution_hydrogens     geom
_atom_sites_solution_primary     direct
_atom_sites_solution_secondary     difmap
_refine_ls_shift/su_max     0.000
_refine_ls_shift/su_mean     0.000
_refine_diff_density_max     0.386
_refine_diff_density_min     -0.216
_refine_ls_extinction_method     none
_refine_ls_extinction_coef     ?
loop_
    _atom_type_symbol
    _atom_type_description
    _atom_type_scat_dispersion_real
    _atom_type_scat_dispersion_imag
    _atom_type_scat_source
    'C' 'C' 0.0033 0.0016
                         'International Tables Vol C Tables 4.2.6.8 and 6.1.1.4'
    'H' 'H' 0.0000 0.0000
                         'International Tables Vol C Tables 4.2.6.8 and 6.1.1.4'
    'F' 'F' 0.0171 0.0103
                         'International Tables Vol C Tables 4.2.6.8 and 6.1.1.4'
    'Si' 'Si' 0.0817 0.0704
                         'International Tables Vol C Tables 4.2.6.8 and 6.1.1.4'
_computing_data_collection     'CrysAlis PRO (Oxford Diffraction, 2009)'
_computing_cell_refinement     'CrysAlis PRO (Oxford Diffraction, 2009)'
_computing_data_reduction     'CrysAlis PRO (Oxford Diffraction, 2009)'
_computing_structure_solution     'SHELXS97 (Sheldrick, 2008)'
_computing_structure_refinement     'SHELXL97 (Sheldrick, 2008)'
_computing_molecular_graphics     'DIAMOND (Brandenburg, 2011)'
_computing_publication_material     'publCIF (Westrip, 2010)'
loop_
    _atom_site_type_symbol
    _atom_site_label
    _atom_site_fract_x
    _atom_site_fract_y
    _atom_site_fract_z
    _atom_site_U_iso_or_equiv
    _atom_site_adp_type
    _atom_site_calc_flag
    _atom_site_refinement_flags
    _atom_site_occupancy
    _atom_site_symmetry_multiplicity
    _atom_site_disorder_assembly
    _atom_site_disorder_group
    Si Si1 0.12486(2) 0.23395(7) 0.19607(3) 0.01427(11) Uani d . 1 1 . .
    C C1 -0.01679(8) 0.3116(2) 0.03692(12) 0.0145(3) Uani d . 1 1 . .
    F F1 -0.03838(4) 0.12566(13) 0.06873(7) 0.0203(2) Uani d . 1 1 . .
    C C2 0.05291(8) 0.3765(2) 0.08187(12) 0.0139(3) Uani d . 1 1 . .
    C C3 0.06680(7) 0.5691(2) 0.04012(12) 0.0141(3) Uani d . 1 1 . .
    F F3 0.13382(4) 0.64624(14) 0.07568(7) 0.0199(2) Uani d . 1 1 . .
    C C4 0.08544(8) 0.0143(3) 0.25580(13) 0.0224(3) Uani d . 1 1 . .
    H H4A 0.0484 0.0679 0.2834 0.034(5) Uiso calc R 1 1 . .
    H H4B 0.1212 -0.0499 0.3170 0.037(5) Uiso calc R 1 1 . .
    H H4C 0.0663 -0.0886 0.1979 0.037(5) Uiso calc R 1 1 . .
    C C5 0.19335(8) 0.1412(3) 0.13233(13) 0.0190(3) Uani d . 1 1 . .
    H H5A 0.2119 0.2592 0.1019 0.033(5) Uiso calc R 1 1 . .
    H H5B 0.1727 0.0427 0.0728 0.030(5) Uiso calc R 1 1 . .
    H H5C 0.2309 0.0738 0.1894 0.037(5) Uiso calc R 1 1 . .
    C C6 0.16406(9) 0.4291(3) 0.30949(13) 0.0241(4) Uani d . 1 1 . .
    H H6A 0.1858 0.5406 0.2794 0.044(6) Uiso calc R 1 1 . .
    H H6B 0.1990 0.3611 0.3703 0.045(6) Uiso calc R 1 1 . .
    H H6C 0.1276 0.4864 0.3373 0.042(6) Uiso calc R 1 1 . .
    Si Si2 0.35988(2) 0.79571(7) 0.56124(3) 0.01519(11) Uani d . 1 1 . .
    C C7 0.50606(8) 0.8812(2) 0.59251(12) 0.0156(3) Uani d . 1 1 . .
    F F7 0.51552(5) 0.76178(15) 0.68697(7) 0.0227(2) Uani d . 1 1 . .
    C C8 0.43772(8) 0.9180(2) 0.52347(12) 0.0147(3) Uani d . 1 1 . .
    C C9 0.43451(7) 1.0409(2) 0.42942(12) 0.0152(3) Uani d . 1 1 . .
    F F9 0.37103(4) 1.08933(14) 0.35422(7) 0.0203(2) Uani d . 1 1 . .
    C C10 0.36292(9) 0.8818(3) 0.70638(13) 0.0235(4) Uani d . 1 1 . .
    H H10A 0.3604 1.0326 0.7086 0.038(6) Uiso calc R 1 1 . .
    H H10B 0.4063 0.8348 0.7594 0.032(5) Uiso calc R 1 1 . .
    H H10C 0.3237 0.8222 0.7259 0.039(6) Uiso calc R 1 1 . .
    C C11 0.27524(8) 0.8855(3) 0.46024(13) 0.0214(3) Uani d . 1 1 . .
    H H11A 0.2727 0.8394 0.3853 0.031(5) Uiso calc R 1 1 . .
    H H11B 0.2729 1.0364 0.4617 0.030(5) Uiso calc R 1 1 . .
    H H11C 0.2365 0.8269 0.4816 0.034(5) Uiso calc R 1 1 . .
    C C12 0.36891(9) 0.5045(3) 0.55206(14) 0.0235(4) Uani d . 1 1 . .
    H H12A 0.3661 0.4662 0.4758 0.042(6) Uiso calc R 1 1 . .
    H H12B 0.3316 0.4365 0.5734 0.049(6) Uiso calc R 1 1 . .
    H H12C 0.4137 0.4610 0.6022 0.036(5) Uiso calc R 1 1 . .
loop_
    _atom_site_aniso_label
    _atom_site_aniso_U_11
    _atom_site_aniso_U_22
    _atom_site_aniso_U_33
    _atom_site_aniso_U_12
    _atom_site_aniso_U_13
    _atom_site_aniso_U_23
    Si1 0.0148(2) 0.0168(2) 0.0121(2) 0.00203(16) 0.00533(16) 0.00124(16)
    C1 0.0186(7) 0.0128(7) 0.0152(7) -0.0018(6) 0.0099(6) 0.0001(6)
    F1 0.0192(5) 0.0163(5) 0.0258(5) -0.0034(4) 0.0073(4) 0.0062(4)
    C2 0.0158(7) 0.0160(7) 0.0121(7) 0.0017(6) 0.0074(6) -0.0015(6)
    C3 0.0114(7) 0.0177(7) 0.0144(7) -0.0023(6) 0.0057(6) -0.0030(6)
    F3 0.0124(4) 0.0215(5) 0.0247(5) -0.0043(4) 0.0041(4) 0.0018(4)
    C4 0.0210(8) 0.0264(9) 0.0213(8) 0.0043(7) 0.0089(6) 0.0093(7)
    C5 0.0189(8) 0.0216(8) 0.0186(7) 0.0019(6) 0.0085(6) 0.0008(6)
    C6 0.0262(9) 0.0271(9) 0.0162(8) 0.0050(7) 0.0019(7) -0.0033(7)
    Si2 0.0138(2) 0.0159(2) 0.0169(2) -0.00165(16) 0.00616(16) -0.00042(16)
    C7 0.0187(8) 0.0144(7) 0.0135(7) 0.0006(6) 0.0045(6) 0.0025(6)
    F7 0.0190(5) 0.0288(5) 0.0191(5) -0.0001(4) 0.0039(4) 0.0117(4)
    C8 0.0156(7) 0.0134(7) 0.0156(7) -0.0005(6) 0.0055(6) -0.0020(6)
    C9 0.0122(7) 0.0159(7) 0.0153(7) 0.0020(6) 0.0006(6) -0.0009(6)
    F9 0.0124(4) 0.0260(5) 0.0192(4) 0.0008(4) 0.0000(3) 0.0064(4)
    C10 0.0260(9) 0.0264(9) 0.0209(8) -0.0044(7) 0.0116(7) -0.0012(7)
    C11 0.0157(8) 0.0254(9) 0.0240(8) -0.0011(6) 0.0075(6) -0.0006(7)
    C12 0.0237(8) 0.0185(8) 0.0299(9) -0.0019(7) 0.0105(7) 0.0003(7)
_geom_special_details
;
 All esds (except the esd in the dihedral angle between two l.s. planes)
 are estimated using the full covariance matrix.  The cell esds are taken
 into account individually in the estimation of esds in distances, angles
 and torsion angles; correlations between esds in cell parameters are only
 used when they are defined by crystal symmetry.  An approximate (isotropic)
 treatment of cell esds is used for estimating esds involving l.s. planes.
;
loop_
    _geom_bond_atom_site_label_1
    _geom_bond_atom_site_label_2
    _geom_bond_site_symmetry_2
    _geom_bond_distance
    _geom_bond_publ_flag
    Si1 C4 . 1.8574(16) ?
    Si1 C5 . 1.8595(15) ?
    Si1 C6 . 1.8602(16) ?
    Si1 C2 . 1.9101(15) y
    C1 F1 . 1.3539(17) ?
    C1 C3 3_565 1.379(2) ?
    C1 C2 . 1.390(2) ?
    C2 C3 . 1.387(2) ?
    C3 F3 . 1.3605(16) ?
    C3 C1 3_565 1.379(2) ?
    C4 H4A . 0.9600 ?
    C4 H4B . 0.9600 ?
    C4 H4C . 0.9600 ?
    C5 H5A . 0.9600 ?
    C5 H5B . 0.9600 ?
    C5 H5C . 0.9600 ?
    C6 H6A . 0.9600 ?
    C6 H6B . 0.9600 ?
    C6 H6C . 0.9600 ?
    Si2 C11 . 1.8579(16) ?
    Si2 C10 . 1.8620(16) ?
    Si2 C12 . 1.8644(17) ?
    Si2 C8 . 1.9077(15) y
    C7 F7 . 1.3591(17) ?
    C7 C9 3_676 1.378(2) ?
    C7 C8 . 1.389(2) ?
    C8 C9 . 1.387(2) ?
    C9 F9 . 1.3587(16) ?
    C9 C7 3_676 1.378(2) ?
    C10 H10A . 0.9600 ?
    C10 H10B . 0.9600 ?
    C10 H10C . 0.9600 ?
    C11 H11A . 0.9600 ?
    C11 H11B . 0.9600 ?
    C11 H11C . 0.9600 ?
    C12 H12A . 0.9600 ?
    C12 H12B . 0.9600 ?
    C12 H12C . 0.9600 ?
loop_
    _geom_angle_atom_site_label_1
    _geom_angle_atom_site_label_2
    _geom_angle_atom_site_label_3
    _geom_angle_site_symmetry_1
    _geom_angle_site_symmetry_3
    _geom_angle
    _geom_angle_publ_flag
    C4 Si1 C5 . . 112.29(7) ?
    C4 Si1 C6 . . 109.29(8) ?
    C5 Si1 C6 . . 109.76(7) ?
    C4 Si1 C2 . . 109.89(7) ?
    C5 Si1 C2 . . 108.36(7) ?
    C6 Si1 C2 . . 107.11(7) ?
    F1 C1 C3 . 3_565 117.10(13) ?
    F1 C1 C2 . . 120.37(13) ?
    C3 C1 C2 3_565 . 122.53(14) ?
    C3 C2 C1 . . 113.39(13) ?
    C3 C2 Si1 . . 120.39(11) y
    C1 C2 Si1 . . 126.13(11) y
    F3 C3 C1 . 3_565 117.22(13) ?
    F3 C3 C2 . . 118.72(13) ?
    C1 C3 C2 3_565 . 124.06(13) ?
    Si1 C4 H4A . . 109.5 ?
    Si1 C4 H4B . . 109.5 ?
    H4A C4 H4B . . 109.5 ?
    Si1 C4 H4C . . 109.5 ?
    H4A C4 H4C . . 109.5 ?
    H4B C4 H4C . . 109.5 ?
    Si1 C5 H5A . . 109.5 ?
    Si1 C5 H5B . . 109.5 ?
    H5A C5 H5B . . 109.5 ?
    Si1 C5 H5C . . 109.5 ?
    H5A C5 H5C . . 109.5 ?
    H5B C5 H5C . . 109.5 ?
    Si1 C6 H6A . . 109.5 ?
    Si1 C6 H6B . . 109.5 ?
    H6A C6 H6B . . 109.5 ?
    Si1 C6 H6C . . 109.5 ?
    H6A C6 H6C . . 109.5 ?
    H6B C6 H6C . . 109.5 ?
    C11 Si2 C10 . . 108.76(7) ?
    C11 Si2 C12 . . 110.31(8) ?
    C10 Si2 C12 . . 111.96(8) ?
    C11 Si2 C8 . . 110.18(7) ?
    C10 Si2 C8 . . 108.80(7) ?
    C12 Si2 C8 . . 106.81(7) ?
    F7 C7 C9 . 3_676 117.62(13) ?
    F7 C7 C8 . . 118.79(13) ?
    C9 C7 C8 3_676 . 123.58(14) ?
    C9 C8 C7 . . 113.74(13) ?
    C9 C8 Si2 . . 126.70(11) y
    C7 C8 Si2 . . 119.55(11) y
    F9 C9 C7 . 3_676 117.13(13) ?
    F9 C9 C8 . . 120.19(13) ?
    C7 C9 C8 3_676 . 122.68(13) ?
    Si2 C10 H10A . . 109.5 ?
    Si2 C10 H10B . . 109.5 ?
    H10A C10 H10B . . 109.5 ?
    Si2 C10 H10C . . 109.5 ?
    H10A C10 H10C . . 109.5 ?
    H10B C10 H10C . . 109.5 ?
    Si2 C11 H11A . . 109.5 ?
    Si2 C11 H11B . . 109.5 ?
    H11A C11 H11B . . 109.5 ?
    Si2 C11 H11C . . 109.5 ?
    H11A C11 H11C . . 109.5 ?
    H11B C11 H11C . . 109.5 ?
    Si2 C12 H12A . . 109.5 ?
    Si2 C12 H12B . . 109.5 ?
    H12A C12 H12B . . 109.5 ?
    Si2 C12 H12C . . 109.5 ?
    H12A C12 H12C . . 109.5 ?
    H12B C12 H12C . . 109.5 ?
loop_
    _geom_torsion_atom_site_label_1
    _geom_torsion_atom_site_label_2
    _geom_torsion_atom_site_label_3
    _geom_torsion_atom_site_label_4
    _geom_torsion_site_symmetry_1
    _geom_torsion_site_symmetry_2
    _geom_torsion_site_symmetry_3
    _geom_torsion_site_symmetry_4
    _geom_torsion
    _geom_torsion_publ_flag
    F1 C1 C2 C3 . . . . 179.45(12) ?
    C3 C1 C2 C3 3_565 . . . -1.0(2) ?
    F1 C1 C2 Si1 . . . . -3.9(2) ?
    C3 C1 C2 Si1 3_565 . . . 175.56(11) ?
    C4 Si1 C2 C3 . . . . 167.71(11) ?
    C5 Si1 C2 C3 . . . . -69.26(13) ?
    C6 Si1 C2 C3 . . . . 49.09(13) ?
    C4 Si1 C2 C1 . . . . -8.68(15) ?
    C5 Si1 C2 C1 . . . . 114.36(13) ?
    C6 Si1 C2 C1 . . . . -127.29(13) ?
    C1 C2 C3 F3 . . . . -178.22(12) ?
    Si1 C2 C3 F3 . . . . 4.96(18) ?
    C1 C2 C3 C1 . . . 3_565 1.1(2) ?
    Si1 C2 C3 C1 . . . 3_565 -175.76(11) ?
    F7 C7 C8 C9 . . . . -179.74(13) ?
    C9 C7 C8 C9 3_676 . . . 0.1(2) ?
    F7 C7 C8 Si2 . . . . -1.36(19) ?
    C9 C7 C8 Si2 3_676 . . . 178.52(12) ?
    C11 Si2 C8 C9 . . . . -5.61(16) ?
    C10 Si2 C8 C9 . . . . -124.75(14) ?
    C12 Si2 C8 C9 . . . . 114.22(14) ?
    C11 Si2 C8 C7 . . . . 176.25(12) ?
    C10 Si2 C8 C7 . . . . 57.10(14) ?
    C12 Si2 C8 C7 . . . . -63.93(13) ?
    C7 C8 C9 F9 . . . . 179.85(13) ?
    Si2 C8 C9 F9 . . . . 1.6(2) ?
    C7 C8 C9 C7 . . . 3_676 -0.1(2) ?
    Si2 C8 C9 C7 . . . 3_676 -178.38(11) ?
data_global
_journal_date_recd_electronic     2012-02-17
_journal_date_accepted     2012-03-10
_journal_name_full     'Acta Crystallographica, Section E'
_journal_year     2012
_journal_volume     68
_journal_issue      4
_journal_page_first     o1082
_journal_page_last     o1082
_journal_paper_category     QO
_journal_paper_doi     10.1107/S1600536812010677
_journal_coeditor_code     MW2055
_publ_contact_author_name     'Maik Finze'
_publ_contact_author_address
;   'Maik Finze'
    Institut f\"ur Anorganische Chemie,
    Julius-Maximilians-Universit\"at W\"urzburg,
    Am Hubland, D-97074
    W\"urzburg
    Germany
;
_publ_contact_author_email     'maik.finze@uni-wuerzburg.de'
_publ_contact_author_fax     '049 931 31 84605'
_publ_contact_author_phone     '049 931 31 85857'
_publ_section_title
;
2,3,5,6-Tetrafluoro-1,4-bis(trimethylsilyl)benzene
;
loop_
    _publ_author_name
    _publ_author_address
    'Maik Finze'
;
    Institut f\"ur Anorganische Chemie,
    Julius-Maximilians-Universit\"at W\"urzburg,
    Am Hubland,
    D-97074 W\"urzburg,
    Germany
;
    'Guido J. Reiss'
;    Institut f\"ur Anorganische Chemie und Strukturchemie
     Lehrstuhl II: Material- und Strukturforschung
     Heinrich-Heine-Universit\"at D\"usseldorf
     Universit\"atsstrasse 1
     D-40225 D\"usseldorf
     Germany
;
    'Hermann-Josef Frohn'
;    Institut f\"ur Anorganische Chemie
     Universit\"at Duisburg-Essen
     Lotharstrasse 1
     D-47048 Duisburg
     Germany
;
