# Supplementary material for: 2,3,5,6-Tetra­fluoro-1,4-bis­(trimethyl­sil­yl)benzene
Source: Acta Crystallogr Sect E Struct Rep Online. 2012 Mar 17;68(Pt 4):o1082. doi: 10.1107/S1600536812010677 (PMC3344037; doi:10.1107/S1600536812010677)
Supplement: Supplementary file 2 [file e-68-o1082-Isup2.hkl]

# 
# h,k,l, Fc-squared, Fo-squared, sigma(Fo-squared) and status flag 
# 
data_I
_shelx_title ' EXP_428_199 IN P2(1)/C' 
_shelx_refln_list_code          4 
_shelx_F_calc_maximum      195.54 
_exptl_crystal_F_000       616.00 
_reflns_d_resolution_high  0.8409 
 
loop_ 
 _symmetry_equiv_pos_as_xyz 
 'x, y, z' 
 '-x, y+1/2, -z+1/2' 
 '-x, -y, -z' 
 'x, -y-1/2, z-1/2' 
 
_cell_length_a    19.8389 
_cell_length_b     6.3501 
_cell_length_c    12.3827 
_cell_angle_alpha  90.000 
_cell_angle_beta  107.407 
_cell_angle_gamma  90.000 
 
_shelx_F_squared_multiplier     1.000 
 
loop_ 
 _refln_index_h 
 _refln_index_k 
 _refln_index_l 
 _refln_F_squared_calc 
 _refln_F_squared_meas 
 _refln_F_squared_sigma 
 _refln_observed_status 
   3   0   0       41.26       45.19      0.89 o 
   4   0   0    13292.82    13234.35    191.14 o 
   5   0   0       44.93       43.28      1.24 o 
   6   0   0     2950.83     2917.97     37.79 o 
   7   0   0     3975.31     4067.56     59.63 o 
   8   0   0     8440.54     8328.99     99.53 o 
   9   0   0     1446.91     1546.02     17.31 o 
  10   0   0     3867.21     4094.43     52.33 o 
  11   0   0      205.74      235.48      5.55 o 
  12   0   0     5680.31     5749.24    139.43 o 
  13   0   0     3782.24     3782.67     49.81 o 
  14   0   0     4306.53     4273.76     26.14 o 
  15   0   0      884.84      946.49     12.91 o 
  16   0   0     3459.92     3367.15     28.22 o 
  17   0   0      103.50      141.69      6.42 o 
  18   0   0      856.96      880.58     13.80 o 
  19   0   0        0.33       19.92      2.83 o 
  20   0   0      954.86      984.23     23.55 o 
  21   0   0      350.18      395.82     15.58 o 
  22   0   0      579.67      567.21     19.12 o 
   1   1   0      216.45      220.29      1.64 o 
   2   1   0     5910.25     5856.98     17.17 o 
   3   1   0       37.23       41.75      1.16 o 
   4   1   0     5343.45     5390.64     26.16 o 
   5   1   0        0.08        2.35      0.70 o 
   6   1   0     3395.93     3459.31     31.16 o 
   7   1   0       15.73       14.42      0.60 o 
   8   1   0      878.92      914.97      8.71 o 
   9   1   0      886.97      935.97      7.90 o 
  10   1   0       18.66       34.23      0.81 o 
  11   1   0     1598.36     1466.63     13.07 o 
  12   1   0     2130.14     2066.17     16.78 o 
  13   1   0      655.54      669.64      8.56 o 
  14   1   0     1610.74     1536.33     16.53 o 
  15   1   0      918.64      907.67      9.03 o 
  16   1   0       10.75       16.79      1.67 o 
  17   1   0       63.16       69.22      2.79 o 
  18   1   0        9.40        9.54      1.91 o 
  19   1   0     1252.34     1308.43     14.39 o 
  20   1   0      334.09      370.44      7.99 o 
  21   1   0      113.68      130.80      6.50 o 
  22   1   0       18.28       28.74      3.73 o 
   0   2   0      308.18      288.57      4.71 o 
   1   2   0       65.02       77.80      1.20 o 
   2   2   0       36.50       32.63      0.89 o 
   3   2   0      847.33      886.85      5.28 o 
   4   2   0       35.88       41.95      1.29 o 
   5   2   0     1389.31     1436.38      5.96 o 
   6   2   0     3750.90     3979.40     10.19 o 
   7   2   0        7.54        9.36      0.69 o 
   8   2   0     6273.73     6551.66     44.24 o 
   9   2   0      745.14      724.13      4.68 o 
  10   2   0       62.10       76.08      1.63 o 
  11   2   0     1002.69      979.22      8.03 o 
  12   2   0     1170.93     1102.62      6.19 o 
  13   2   0     1439.60     1395.16      7.19 o 
  14   2   0       31.94       27.94      1.43 o 
  15   2   0      461.38      410.28      6.42 o 
  16   2   0       99.87      101.38      3.49 o 
  17   2   0     1211.89     1183.33     11.81 o 
  18   2   0      384.55      414.68      8.28 o 
  19   2   0       98.29      113.55      4.08 o 
  20   2   0       23.80       29.64      2.36 o 
  21   2   0      429.24      465.35      8.35 o 
   1   3   0        0.61        1.94      0.74 o 
   2   3   0     4126.77     3963.90     14.54 o 
   3   3   0      359.41      366.32      4.51 o 
   4   3   0       80.16       71.71      2.09 o 
   5   3   0     1322.95     1320.84      8.73 o 
   6   3   0     5538.94     5311.09     23.00 o 
   7   3   0       33.51       26.31      1.72 o 
   8   3   0      124.34      124.77      3.37 o 
   9   3   0      183.88      180.78      4.13 o 
  10   3   0     1801.13     1683.29     19.20 o 
  11   3   0      660.99      624.99      7.90 o 
  12   3   0      542.04      524.11      7.38 o 
  13   3   0       24.96       29.49      1.88 o 
  14   3   0     2417.00     2292.97     14.28 o 
  15   3   0       98.77       95.04      3.15 o 
  16   3   0      221.77      203.89      5.81 o 
  17   3   0       22.59       22.09      2.94 o 
  18   3   0      315.14      281.16      7.21 o 
  19   3   0      446.59      451.78      9.32 o 
  20   3   0      404.25      412.26      9.14 o 
   0   4   0      165.80      249.32      6.13 o 
   1   4   0      417.84      429.59      5.76 o 
   2   4   0        0.24        1.81      0.99 o 
   3   4   0      544.73      565.95      6.48 o 
   4   4   0     1047.31      955.22      8.84 o 
   5   4   0      738.08      708.64      6.64 o 
   6   4   0        3.79        3.79      1.11 o 
   7   4   0        0.04        0.86      1.08 o 
   8   4   0      927.67      859.71      9.75 o 
   9   4   0     1371.23     1370.75     12.50 o 
  10   4   0      257.72      239.23      5.41 o 
  11   4   0       94.34       88.90      3.48 o 
  12   4   0       45.31       39.67      2.44 o 
  13   4   0       43.58       45.40      2.67 o 
  14   4   0       29.29       34.96      2.16 o 
  15   4   0       13.18       14.79      1.59 o 
  16   4   0       62.65       58.10      3.43 o 
  17   4   0      375.25      378.68      8.45 o 
  18   4   0       95.60      102.53      4.77 o 
  19   4   0        9.69       12.93      2.34 o 
   1   5   0     1015.77     1032.82      9.90 o 
   2   5   0      549.66      468.68      6.76 o 
   3   5   0      831.25      855.80      9.03 o 
   4   5   0       10.81        8.95      1.36 o 
   5   5   0      331.63      344.38      5.23 o 
   6   5   0     1293.88     1198.38     12.47 o 
   7   5   0      158.65      163.49      4.76 o 
   8   5   0      179.70      168.25      4.93 o 
   9   5   0     1571.96     1532.31     14.55 o 
  10   5   0      675.85      660.34      9.76 o 
  11   5   0      417.89      412.13      7.83 o 
  12   5   0        0.83        1.35      1.27 o 
  13   5   0       35.82       34.34      2.54 o 
  14   5   0      111.84      122.29      4.55 o 
  15   5   0        1.47        0.21      1.58 o 
  16   5   0       10.27        9.11      1.96 o 
   0   6   0      552.47      522.10     11.12 o 
   1   6   0       58.35       54.12      2.73 o 
   2   6   0       85.41       83.45      3.30 o 
   3   6   0      355.72      369.71      6.66 o 
   4   6   0       38.48       40.83      3.81 o 
   5   6   0      235.95      244.60      5.51 o 
   6   6   0        1.09        0.51      1.48 o 
   7   6   0       30.30       35.28      3.73 o 
   8   6   0       57.60       45.60      2.99 o 
   9   6   0       13.83        7.57      1.59 o 
  10   6   0       31.47       27.20      2.60 o 
  11   6   0       89.40       89.60      4.21 o 
  12   6   0       50.15       44.48      3.07 o 
  13   6   0       32.48       29.90      3.13 o 
   1   7   0      102.45      100.70      7.24 o 
   2   7   0       73.40       63.36      3.63 o 
   3   7   0      125.94      114.28      4.80 o 
   4   7   0       15.00       14.38      2.12 o 
   5   7   0      411.90      433.78      9.20 o 
   6   7   0        0.12        0.43      1.84 o 
   7   7   0       29.70       33.73      4.34 o 
   8   7   0       84.94      100.21      7.28 o 
 -22   1   1       17.48       17.32      2.27 o 
 -21   1   1        4.40        4.18      1.60 o 
 -20   1   1       15.44       12.03      2.13 o 
 -19   1   1       77.62       71.42      3.03 o 
 -18   1   1      259.34      278.76      7.18 o 
 -17   1   1      265.87      273.20      4.21 o 
 -16   1   1      291.09      310.77      4.25 o 
 -15   1   1        2.11        7.65      1.45 o 
 -14   1   1     1383.47     1317.83      8.17 o 
 -13   1   1       31.50       34.80      0.98 o 
 -12   1   1       78.05       97.68      1.55 o 
 -11   1   1       36.49       50.11      1.32 o 
 -10   1   1       21.69       33.88      0.98 o 
  -9   1   1      414.86      407.77      3.65 o 
  -8   1   1     1317.31     1237.94     10.07 o 
  -7   1   1     2113.78     2228.71     16.41 o 
  -6   1   1      875.69      968.61      8.76 o 
  -5   1   1     3167.71     3231.97     19.40 o 
  -4   1   1        5.27        3.96      0.48 o 
  -3   1   1       96.46       95.61      0.95 o 
  -2   1   1     3175.58     3366.34     15.17 o 
  -1   1   1     1935.95     1943.31     15.42 o 
   0   1   1     8101.02     8266.87     69.34 o 
   1   1   1      752.42      768.14      5.52 o 
   2   1   1      331.59      367.07      2.17 o 
   3   1   1       82.89       85.32      1.06 o 
   4   1   1        1.01        5.14      0.35 o 
   5   1   1      187.77      203.37      1.67 o 
   6   1   1     1000.51     1150.32      9.49 o 
   7   1   1      265.30      264.54      3.07 o 
   8   1   1      235.30      308.28      4.38 o 
   9   1   1      216.61      216.02      2.70 o 
  10   1   1     1159.60     1242.97      8.83 o 
  11   1   1      603.16      576.83      7.62 o 
  12   1   1       74.48       85.91      2.60 o 
  13   1   1        0.05        2.64      1.08 o 
  14   1   1     2485.02     2410.84     25.97 o 
  15   1   1        9.39       28.71      2.22 o 
  16   1   1     1021.18     1062.85     11.75 o 
  17   1   1      131.57      141.92      4.59 o 
  18   1   1        0.09        3.48      1.42 o 
  19   1   1       20.53       30.01      2.55 o 
  20   1   1      195.92      197.52      7.86 o 
  21   1   1       45.08       47.94      9.72 o 
 -22   2   1      183.03      181.02      5.42 o 
 -21   2   1        0.40        2.15      1.47 o 
 -20   2   1      279.54      269.10      5.23 o 
 -19   2   1       57.19       69.32      3.85 o 
 -18   2   1     2448.33     2382.54     26.50 o 
 -17   2   1      693.06      673.80      9.34 o 
 -16   2   1        2.60        7.01      1.33 o 
 -15   2   1     1060.03     1010.15      9.07 o 
 -14   2   1      370.67      368.35      3.76 o 
 -13   2   1       13.75       13.65      0.84 o 
 -12   2   1     2576.49     2497.04     15.90 o 
 -11   2   1      262.78      270.58      2.70 o 
 -10   2   1       21.79       28.81      0.93 o 
  -9   2   1        1.46        2.74      0.90 o 
  -8   2   1     2079.89     2036.86     11.56 o 
  -7   2   1      154.11      173.77      2.08 o 
  -6   2   1     3530.36     3733.00     15.01 o 
  -5   2   1     2953.68     3052.15      8.02 o 
  -4   2   1      203.77      183.02      1.88 o 
  -3   2   1      534.32      548.51      4.73 o 
  -2   2   1       20.29       30.81      0.96 o 
  -1   2   1     8349.20     8818.38     70.38 o 
   0   2   1     7611.29     7825.11     14.59 o 
   1   2   1      869.25      901.31      6.27 o 
   2   2   1      650.53      606.87      4.23 o 
   3   2   1       12.45       16.28      0.93 o 
   4   2   1     4059.92     4416.25     26.36 o 
   5   2   1     1155.66     1210.30      6.44 o 
   6   2   1      507.97      565.93      5.15 o 
   7   2   1     2843.10     2828.44      9.58 o 
   8   2   1      630.46      703.32      3.92 o 
   9   2   1       33.96       25.56      1.07 o 
  10   2   1       31.48       15.22      0.85 o 
  11   2   1       67.29       65.43      1.63 o 
  12   2   1       50.20       54.53      1.50 o 
  13   2   1     1283.23     1200.19      8.14 o 
  14   2   1      109.97       95.85      3.31 o 
  15   2   1       72.51       68.14      2.95 o 
  16   2   1     1593.50     1610.59     13.65 o 
  17   2   1      299.20      320.79      5.46 o 
  18   2   1       31.04       23.56      2.11 o 
  19   2   1        0.33        0.96      1.59 o 
  20   2   1       24.92       26.45      2.70 o 
  21   2   1        9.30       10.62      2.09 o 
 -21   3   1      509.53      533.81     16.19 o 
 -20   3   1        1.68        2.75      1.87 o 
 -19   3   1       68.61       69.13      3.74 o 
 -18   3   1      421.66      404.35      9.01 o 
 -17   3   1      145.02      123.42      4.55 o 
 -16   3   1        0.66        1.63      1.01 o 
 -15   3   1        2.30        3.81      1.22 o 
 -14   3   1     2134.65     2036.28     38.21 o 
 -13   3   1      153.86      158.91      4.15 o 
 -12   3   1       30.92       23.70      1.71 o 
 -11   3   1        3.89        1.32      1.04 o 
 -10   3   1      379.07      295.76      5.20 o 
  -9   3   1        3.90        6.21      1.34 o 
  -8   3   1     2992.39     2931.79     18.05 o 
  -7   3   1      473.53      449.41      5.06 o 
  -6   3   1     2500.54     2564.84     16.53 o 
  -5   3   1       43.76       51.18      1.71 o 
  -4   3   1      105.18       80.89      2.11 o 
  -3   3   1     3040.08     3349.87     16.26 o 
  -2   3   1      460.18      409.94      4.15 o 
  -1   3   1       38.61       28.89      1.23 o 
   0   3   1     3198.48     3303.34     30.62 o 
   1   3   1     1061.12     1040.09      7.53 o 
   2   3   1       31.08       35.19      1.49 o 
   3   3   1       49.50       43.12      1.52 o 
   4   3   1     3272.18     3119.65     13.44 o 
   5   3   1       11.35       11.83      1.07 o 
   6   3   1      144.61      157.78      3.17 o 
   7   3   1      122.60      112.16      2.76 o 
   8   3   1     3502.49     3451.74     29.17 o 
   9   3   1      218.71      221.21      4.73 o 
  10   3   1      173.67      142.31      3.44 o 
  11   3   1     1082.28      986.86     11.11 o 
  12   3   1      180.29      174.40      5.74 o 
  13   3   1      225.38      234.49      5.89 o 
  14   3   1      282.28      249.54      6.25 o 
  15   3   1      183.89      180.08      7.44 o 
  16   3   1      108.33       98.18      4.28 o 
  17   3   1      107.62      106.43      4.61 o 
  18   3   1       29.47       31.83      2.90 o 
  19   3   1      435.88      428.96      9.35 o 
  20   3   1        0.79        2.47      2.08 o 
 -19   4   1      103.72      110.99      6.43 o 
 -18   4   1       34.15       29.76      2.70 o 
 -17   4   1       76.30       73.07      3.77 o 
 -16   4   1      140.95      140.46      4.08 o 
 -15   4   1       16.25       14.40      1.69 o 
 -14   4   1       48.55       42.57      2.56 o 
 -13   4   1       33.73       28.59      2.96 o 
 -12   4   1     1153.90     1112.22     11.62 o 
 -11   4   1      546.30      523.65      7.89 o 
 -10   4   1       70.40       81.87      3.25 o 
  -9   4   1     1381.93     1385.36     12.25 o 
  -8   4   1      572.37      525.86     11.87 o 
  -7   4   1      301.30      273.61      4.69 o 
  -6   4   1        6.33        2.22      0.96 o 
  -5   4   1      590.65      605.78      7.68 o 
  -4   4   1      462.35      406.49      6.28 o 
  -3   4   1     1337.56     1210.92     10.66 o 
  -2   4   1      222.40      200.61      3.89 o 
  -1   4   1      337.11      331.07      4.93 o 
   0   4   1      245.55      220.26      4.09 o 
   1   4   1     1322.14     1277.43      9.71 o 
   2   4   1     1009.67     1019.64      8.72 o 
   3   4   1       20.03       25.66      1.44 o 
   4   4   1       86.24       86.17      2.72 o 
   5   4   1     2247.57     2206.56     13.10 o 
   6   4   1     1419.19     1410.61     16.96 o 
   7   4   1        8.08       12.63      1.37 o 
   8   4   1        8.73       11.17      1.59 o 
   9   4   1     1618.93     1551.09     20.84 o 
  10   4   1        1.00        1.86      1.18 o 
  11   4   1       38.83       34.19      5.44 o 
  12   4   1      403.32      357.56     10.03 o 
  13   4   1      764.00      756.34     11.03 o 
  14   4   1       40.98       38.21      2.83 o 
  15   4   1      248.79      227.12      6.53 o 
  16   4   1      112.50      117.69      4.97 o 
  17   4   1     1190.56     1177.94     15.19 o 
  18   4   1        1.48        5.95      2.07 o 
 -17   5   1       93.11      105.92      9.27 o 
 -16   5   1      419.41      398.99     10.46 o 
 -15   5   1       84.27       82.92      3.83 o 
 -14   5   1       16.41       18.53      2.03 o 
 -13   5   1      115.25      112.22      4.22 o 
 -12   5   1       76.72       82.37      3.65 o 
 -11   5   1       65.33       64.88      3.25 o 
 -10   5   1      454.95      445.41      7.90 o 
  -9   5   1      174.68      172.02      4.91 o 
  -8   5   1        0.33        1.63      1.33 o 
  -7   5   1      119.34      118.46      3.62 o 
  -6   5   1     1436.65     1428.16     18.44 o 
  -5   5   1       94.53       97.58      3.66 o 
  -4   5   1        8.92        7.35      1.46 o 
  -3   5   1       35.66       42.77      2.55 o 
  -2   5   1      909.19      902.81     10.55 o 
  -1   5   1        6.79        5.50      1.18 o 
   0   5   1        0.51        0.41      1.10 o 
   1   5   1      140.93      139.17      3.75 o 
   2   5   1      965.98      959.57      9.61 o 
   3   5   1     1344.57     1329.44     10.11 o 
   4   5   1        7.00        8.63      1.83 o 
   5   5   1      736.96      720.19      8.43 o 
   6   5   1       17.48       20.67      1.73 o 
   7   5   1       39.82       36.68      2.20 o 
   8   5   1       96.38       98.93      3.43 o 
   9   5   1      139.96      147.77      5.88 o 
  10   5   1       31.30       36.18      3.21 o 
  11   5   1      126.93      131.98      8.59 o 
  12   5   1       14.18       11.97      1.92 o 
  13   5   1        3.80        1.32      1.71 o 
  14   5   1       66.54       60.00      3.65 o 
  15   5   1      187.51      184.32      6.24 o 
  16   5   1      212.37      206.97      6.76 o 
 -14   6   1        7.09        3.16      2.06 o 
 -13   6   1        1.43        0.93      1.52 o 
 -12   6   1       92.99      103.53      4.36 o 
 -11   6   1        5.73        7.84      1.95 o 
 -10   6   1        0.68        0.90      2.20 o 
  -9   6   1      236.72      243.44      6.42 o 
  -8   6   1      120.96      128.24      4.73 o 
  -7   6   1       58.53       69.12      4.21 o 
  -6   6   1     1872.44     1852.06     14.92 o 
  -5   6   1       79.99       82.31      5.24 o 
  -4   6   1     1376.97     1392.42     14.59 o 
  -3   6   1      568.33      551.74      9.30 o 
  -2   6   1       73.48       79.45      3.67 o 
  -1   6   1       77.25       83.07      3.69 o 
   0   6   1       89.79       93.72      3.95 o 
   1   6   1      108.27       99.51      4.10 o 
   2   6   1       13.67       16.99      2.01 o 
   3   6   1      411.85      401.44      6.92 o 
   4   6   1      202.93      204.38      5.79 o 
   5   6   1      342.66      351.36      7.58 o 
   6   6   1      513.37      522.58      9.22 o 
   7   6   1      134.88      135.11      5.89 o 
   8   6   1        0.23        1.99      2.19 o 
   9   6   1     1167.49     1192.21     25.59 o 
  10   6   1       54.49       68.46      4.69 o 
  11   6   1        4.89        1.51      2.12 o 
  12   6   1        0.10       -2.40      2.40 o 
  13   6   1       86.40       97.09      5.74 o 
  -8   7   1       72.44       75.52      4.13 o 
  -7   7   1      234.23      236.81      8.31 o 
  -6   7   1      201.81      198.61      5.54 o 
  -5   7   1      402.01      410.22      7.77 o 
  -4   7   1       96.65      102.59      4.64 o 
  -3   7   1      252.33      268.11      7.20 o 
  -2   7   1        3.86        0.68      2.32 o 
  -1   7   1      223.40      228.10      6.66 o 
   0   7   1      495.26      495.30     11.78 o 
   1   7   1      156.82      170.87      5.87 o 
   2   7   1      220.05      221.29      5.75 o 
   3   7   1     1130.11     1169.06     14.82 o 
   4   7   1       18.18       35.60      3.98 o 
   5   7   1      316.78      320.25      9.54 o 
   6   7   1       97.93      110.24      5.97 o 
   7   7   1      834.81      871.03     15.81 o 
 -23   0   2        1.57        6.30      2.57 o 
 -22   0   2       29.67       30.02      5.50 o 
 -21   0   2      132.75      145.27      6.39 o 
 -20   0   2     1068.11     1080.20     16.23 o 
 -19   0   2      194.60      230.45      7.47 o 
 -18   0   2     1986.81     2003.33     30.32 o 
 -17   0   2      229.34      238.30      7.00 o 
 -16   0   2       32.77       44.08      2.49 o 
 -15   0   2     1521.26     1456.14     17.31 o 
 -14   0   2        0.00       21.97      4.94 o 
 -13   0   2     6528.80     6750.99     19.67 o 
 -12   0   2      110.10      133.97      2.54 o 
 -11   0   2        0.53        5.37      0.70 o 
 -10   0   2      642.29      742.80      5.27 o 
  -9   0   2      105.28      124.32      2.47 o 
  -8   0   2     4124.34     4486.24     43.84 o 
  -7   0   2      642.42      586.21      5.95 o 
  -6   0   2      149.42      145.12      2.63 o 
  -5   0   2     1037.83      951.57      8.48 o 
  -4   0   2     3968.31     3991.23     50.01 o 
  -3   0   2    18878.71    18347.01    142.21 o 
  -2   0   2     6287.24     6392.91     62.57 o 
  -1   0   2     1576.72     1599.39      8.66 o 
   0   0   2     4312.17     4509.36     19.98 o 
   1   0   2     4734.46     4865.25     67.63 o 
   2   0   2      215.40      200.48      3.31 o 
   3   0   2     4655.55     4737.84     17.49 o 
   4   0   2      865.64      918.93     11.93 o 
   5   0   2    16117.72    16624.81    152.23 o 
   6   0   2      210.21      321.04      5.12 o 
   7   0   2     1979.01     2039.07     34.50 o 
   8   0   2       19.55       10.76      2.42 o 
   9   0   2      176.97      152.12      6.71 o 
  10   0   2     5894.92     5801.55     42.13 o 
  11   0   2     1011.32     1027.00     18.58 o 
  12   0   2      337.63      353.22     11.53 o 
  13   0   2     1520.64     1483.11     24.11 o 
  14   0   2     3390.69     3223.48     36.74 o 
  15   0   2       12.81       49.52      5.72 o 
  16   0   2       31.75       37.88      4.97 o 
  17   0   2     1012.49     1020.47     23.12 o 
  18   0   2     1788.65     1869.88     32.15 o 
  19   0   2      661.46      719.01     20.72 o 
  20   0   2       16.64       30.25      5.46 o 
  21   0   2      125.94      130.62      9.68 o 
 -23   1   2       97.05      112.17      4.94 o 
 -22   1   2     1032.85     1118.54     14.30 o 
 -21   1   2       39.32       49.31      2.77 o 
 -20   1   2        5.63        8.31      1.44 o 
 -19   1   2       17.19       31.78      2.12 o 
 -18   1   2     1144.32     1139.85      8.33 o 
 -17   1   2     1143.37     1135.50      9.02 o 
 -16   1   2      265.87      279.79      3.01 o 
 -15   1   2     1699.24     1722.58     14.52 o 
 -14   1   2     4308.88     4269.16     19.07 o 
 -13   1   2     1947.25     1851.64     12.81 o 
 -12   1   2        1.65        0.90      0.63 o 
 -11   1   2        3.14        8.61      1.35 o 
 -10   1   2      963.60     1006.52     11.42 o 
  -9   1   2     8999.74     8938.88     34.66 o 
  -8   1   2     2272.86     2361.67     11.54 o 
  -7   1   2     2841.04     2835.89     15.22 o 
  -6   1   2     4576.76     4797.36     24.75 o 
  -5   1   2        0.69        1.51      0.27 o 
  -4   1   2     2735.66     2702.25     15.67 o 
  -3   1   2     4139.47     4225.63     16.58 o 
  -2   1   2      315.82      306.91      2.42 o 
  -1   1   2    38237.48    37489.82    183.93 o 
   0   1   2     1118.96     1148.59      7.78 o 
   1   1   2     1058.91     1114.66      7.82 o 
   2   1   2     2715.19     2722.50     11.91 o 
   3   1   2     2359.25     2447.08     12.64 o 
   4   1   2      686.08      773.08      6.29 o 
   5   1   2      991.34     1012.26      6.57 o 
   6   1   2      288.46      294.53      2.82 o 
   7   1   2     2725.09     2737.38      9.11 o 
   8   1   2     1857.48     2029.09     13.95 o 
   9   1   2     2260.21     2221.94     14.36 o 
  10   1   2        3.33        3.02      1.35 o 
  11   1   2     2595.65     2515.28     12.97 o 
  12   1   2      899.32      815.02      7.77 o 
  13   1   2       61.73       62.64      3.86 o 
  14   1   2      358.72      378.89      6.54 o 
  15   1   2      392.73      409.69      7.05 o 
  16   1   2       51.54       49.04      4.43 o 
  17   1   2      704.88      738.61     11.02 o 
  18   1   2        4.69       18.68      3.06 o 
  19   1   2      490.57      501.10     12.40 o 
  20   1   2       51.27       61.73      7.77 o 
  21   1   2      324.75      344.58     10.91 o 
 -22   2   2        8.68       13.85      2.31 o 
 -21   2   2      435.72      479.80     10.06 o 
 -20   2   2      767.83      770.11      9.61 o 
 -19   2   2       17.55       19.16      1.91 o 
 -18   2   2       40.91       45.52      2.40 o 
 -17   2   2      106.70      106.16      2.77 o 
 -16   2   2     1482.55     1469.48     11.59 o 
 -15   2   2     1136.39     1086.61     11.12 o 
 -14   2   2        5.00        6.72      0.89 o 
 -13   2   2      520.60      518.30      4.91 o 
 -12   2   2     2169.11     2145.39     13.78 o 
 -11   2   2     1373.68     1295.10      6.65 o 
 -10   2   2      148.18      179.36      2.67 o 
  -9   2   2      313.66      338.41      3.67 o 
  -8   2   2       46.59       36.12      1.49 o 
  -7   2   2     3420.50     3472.75     15.34 o 
  -6   2   2       15.52       17.92      0.68 o 
  -5   2   2      432.88      456.87      3.33 o 
  -4   2   2      176.29      167.41      2.36 o 
  -3   2   2     5757.82     5957.48     26.70 o 
  -2   2   2      132.81      129.63      2.09 o 
  -1   2   2     6024.10     6292.66     21.97 o 
   0   2   2      476.18      517.92      3.73 o 
   1   2   2      373.72      372.39      3.80 o 
   2   2   2     1203.65     1282.41      8.55 o 
   3   2   2      443.18      460.72      3.48 o 
   4   2   2        2.27        2.99      0.68 o 
   5   2   2     6911.62     6875.51     35.61 o 
   6   2   2      322.48      355.43      3.37 o 
   7   2   2        0.24        0.46      0.48 o 
   8   2   2       29.18       17.19      0.85 o 
   9   2   2      759.69      745.48      5.34 o 
  10   2   2      697.55      609.87      4.18 o 
  11   2   2     1277.99     1244.59      7.39 o 
  12   2   2       65.69       71.94      1.78 o 
  13   2   2     2766.43     2719.45     21.06 o 
  14   2   2       50.44       45.37      2.16 o 
  15   2   2       50.72       59.91      2.37 o 
  16   2   2      380.86      404.03      7.19 o 
  17   2   2      196.94      203.39      5.35 o 
  18   2   2      711.44      734.42     11.81 o 
  19   2   2      144.26      154.82      5.80 o 
  20   2   2       95.45       91.12      5.09 o 
 -21   3   2      104.91      114.12      6.89 o 
 -20   3   2      105.31      113.09      6.20 o 
 -19   3   2       74.61       77.73      3.81 o 
 -18   3   2      493.15      473.80      8.65 o 
 -17   3   2      472.01      469.73      6.70 o 
 -16   3   2      107.72       98.23      3.47 o 
 -15   3   2       25.58       21.67      1.78 o 
 -14   3   2      112.82      109.75      3.51 o 
 -13   3   2       33.42       41.05      2.26 o 
 -12   3   2       34.34       33.22      2.38 o 
 -11   3   2      558.30      532.20      6.96 o 
 -10   3   2      133.80      137.23      2.96 o 
  -9   3   2     2684.04     2603.10     17.80 o 
  -8   3   2       30.37       27.27      1.14 o 
  -7   3   2      123.67      121.00      2.23 o 
  -6   3   2      460.63      470.00      4.87 o 
  -5   3   2     1700.04     1687.32     11.67 o 
  -4   3   2     3113.89     3229.08     15.93 o 
  -3   3   2       70.85      107.50      2.34 o 
  -2   3   2      188.05      197.85      4.39 o 
  -1   3   2      126.28       89.40      2.20 o 
   0   3   2      610.22      651.10      5.86 o 
   1   3   2       23.22       22.53      1.22 o 
   2   3   2       22.79       22.09      1.46 o 
   3   3   2     1421.17     1346.02     10.28 o 
   4   3   2     2107.97     2077.69     12.97 o 
   5   3   2     1086.37     1072.21      9.53 o 
   6   3   2       35.65       33.85      2.19 o 
   7   3   2     1505.03     1399.98      9.99 o 
   8   3   2     2670.64     2549.59     13.76 o 
   9   3   2      310.69      310.56      4.95 o 
  10   3   2       98.79      100.60      2.47 o 
  11   3   2      829.42      804.52     12.30 o 
  12   3   2      136.04      137.31      4.59 o 
  13   3   2      291.46      294.34      6.79 o 
  14   3   2      990.09      958.28     12.46 o 
  15   3   2        0.04        9.25      2.23 o 
  16   3   2     2034.91     1982.81     18.88 o 
  17   3   2      787.88      782.51     12.37 o 
  18   3   2       18.40       32.97      3.11 o 
  19   3   2       85.89       94.07      4.81 o 
 -19   4   2      580.59      591.63     14.00 o 
 -18   4   2       77.69       77.92      5.38 o 
 -17   4   2        1.19        2.62      1.46 o 
 -16   4   2      222.87      209.75      6.74 o 
 -15   4   2      761.76      776.05     10.02 o 
 -14   4   2      223.90      215.21      5.25 o 
 -13   4   2      115.23      109.43      3.77 o 
 -12   4   2      739.70      705.13      9.07 o 
 -11   4   2     2791.01     2728.38     28.88 o 
 -10   4   2       15.54       18.65      2.35 o 
  -9   4   2      725.86      699.10      8.52 o 
  -8   4   2        2.15        2.54      0.99 o 
  -7   4   2     1847.48     1732.48     20.39 o 
  -6   4   2      474.70      418.98      7.21 o 
  -5   4   2      921.92      889.76      9.13 o 
  -4   4   2       43.66       37.54      2.09 o 
  -3   4   2     2372.58     2111.07     14.06 o 
  -2   4   2     1604.31     1578.43     12.15 o 
  -1   4   2      722.06      692.49      8.17 o 
   0   4   2     2058.82     2106.08     18.38 o 
   1   4   2     2853.52     2611.65     13.65 o 
   2   4   2      193.35      224.34      4.77 o 
   3   4   2      738.44      707.40      8.46 o 
   4   4   2     1116.40     1116.45     12.20 o 
   5   4   2     3591.02     3495.57     23.62 o 
   6   4   2       38.09       42.93      2.47 o 
   7   4   2       39.60       36.36      2.24 o 
   8   4   2      165.84      162.56      4.50 o 
   9   4   2      551.59      514.37      7.07 o 
  10   4   2       61.48       53.95      2.46 o 
  11   4   2      473.70      473.78      8.58 o 
  12   4   2       15.39       10.92      1.85 o 
  13   4   2      719.19      729.58     17.17 o 
  14   4   2        4.84        3.32      1.59 o 
  15   4   2      259.27      254.34      7.07 o 
  16   4   2       15.53       23.70      2.88 o 
  17   4   2       16.54       16.94      2.54 o 
 -17   5   2      333.19      344.36     15.87 o 
 -16   5   2       13.05       11.99      2.72 o 
 -15   5   2      156.67      149.16      7.81 o 
 -14   5   2       18.37       16.90      2.27 o 
 -13   5   2       21.89       23.47      2.16 o 
 -12   5   2      233.95      233.29      5.80 o 
 -11   5   2      210.04      206.67      5.41 o 
 -10   5   2       16.20       18.95      1.90 o 
  -9   5   2      778.43      745.44     11.24 o 
  -8   5   2      187.08      190.21      5.67 o 
  -7   5   2      176.80      170.21      4.68 o 
  -6   5   2       41.81       41.85      2.47 o 
  -5   5   2     1029.19      991.17     11.05 o 
  -4   5   2      631.60      649.88      8.93 o 
  -3   5   2        8.33        5.48      1.27 o 
  -2   5   2       36.32       30.23      2.14 o 
  -1   5   2      547.64      474.79      7.64 o 
   0   5   2      217.63      206.35      5.17 o 
   1   5   2        9.11        6.72      1.28 o 
   2   5   2      463.76      486.61      7.86 o 
   3   5   2     1319.23     1249.41     12.66 o 
   4   5   2      649.54      652.39      9.22 o 
   5   5   2       71.43       74.87      3.37 o 
   6   5   2       89.59       91.54      3.73 o 
   7   5   2      798.39      769.76     10.41 o 
   8   5   2     1953.84     1984.86     16.83 o 
   9   5   2      147.96      152.07      4.36 o 
  10   5   2      181.57      180.17      5.69 o 
  11   5   2      362.03      362.45      8.10 o 
  12   5   2        0.43       -1.27      1.60 o 
  13   5   2       38.41       35.42      2.95 o 
  14   5   2       98.69       98.48      5.22 o 
  15   5   2      331.38      312.92      8.23 o 
 -14   6   2       24.43       26.29      3.55 o 
 -13   6   2       45.96       48.17      4.27 o 
 -12   6   2      274.01      281.35     12.91 o 
 -11   6   2       21.35       22.22      2.44 o 
 -10   6   2      490.83      491.49      8.98 o 
  -9   6   2      154.99      163.22      5.36 o 
  -8   6   2      917.43      960.10     10.85 o 
  -7   6   2       82.83       94.71      4.22 o 
  -6   6   2     1170.55     1242.30     13.90 o 
  -5   6   2      173.00      171.81      5.35 o 
  -4   6   2      587.83      579.59     11.61 o 
  -3   6   2       81.97       72.16      4.01 o 
  -2   6   2      304.67      292.81      6.76 o 
  -1   6   2      158.60      155.08      5.02 o 
   0   6   2      414.03      417.12      8.06 o 
   1   6   2       14.41       18.32      1.74 o 
   2   6   2      164.25      161.48      5.08 o 
   3   6   2       33.17       33.88      2.63 o 
   4   6   2      102.67      104.01      4.28 o 
   5   6   2       78.24       80.93      3.88 o 
   6   6   2       88.31       84.42      3.92 o 
   7   6   2        1.96        5.19      2.52 o 
   8   6   2     1258.32     1276.68     14.85 o 
   9   6   2       22.39       30.39      3.47 o 
  10   6   2      326.36      312.82      7.91 o 
  11   6   2      136.90      130.60      5.46 o 
  12   6   2      225.00      230.69      7.13 o 
  -8   7   2        4.63        4.86      1.79 o 
  -7   7   2       49.54       54.35      3.61 o 
  -6   7   2      947.10      912.72     13.10 o 
  -5   7   2       21.32       24.33      3.41 o 
  -4   7   2      452.35      429.74      9.00 o 
  -3   7   2       33.11       30.80      2.93 o 
  -2   7   2       21.38       19.79      2.95 o 
  -1   7   2      369.99      358.43      7.06 o 
   0   7   2       99.36      104.14      3.99 o 
   1   7   2      111.29      110.21      4.78 o 
   2   7   2      141.89      146.73      5.48 o 
   3   7   2        0.64        3.39      1.99 o 
   4   7   2        7.69       10.02      2.10 o 
   5   7   2       45.67       46.69      3.44 o 
   6   7   2      122.81      129.28      5.29 o 
 -23   1   3       24.34       36.66      3.99 o 
 -22   1   3      545.37      570.86      8.92 o 
 -21   1   3      116.21      114.26      3.50 o 
 -20   1   3       40.17       45.25      2.35 o 
 -19   1   3     1001.90      998.74     11.75 o 
 -18   1   3      640.52      656.99      7.03 o 
 -17   1   3        3.20        4.72      0.70 o 
 -16   1   3       10.32        9.48      0.84 o 
 -15   1   3      267.96      273.97      3.94 o 
 -14   1   3       92.26       99.27      2.35 o 
 -13   1   3      367.20      350.64      4.59 o 
 -12   1   3       16.91       22.50      1.02 o 
 -11   1   3      195.35      215.73      2.95 o 
 -10   1   3      518.48      498.28      3.85 o 
  -9   1   3      324.32      314.06      2.68 o 
  -8   1   3     2491.56     2654.22      8.70 o 
  -7   1   3     3504.56     3673.70     33.00 o 
  -6   1   3      158.76      155.83      4.58 o 
  -5   1   3      917.40     1047.64     11.24 o 
  -4   1   3     9598.24     9952.29     21.47 o 
  -3   1   3       40.41       44.98      2.63 o 
  -2   1   3     6172.85     6478.88     27.30 o 
  -1   1   3      615.38      621.83      4.42 o 
   0   1   3      696.10      770.26      6.45 o 
   1   1   3     2330.82     2373.14     13.94 o 
   2   1   3     7799.53     8083.94     20.98 o 
   3   1   3     8165.41     8777.96     18.93 o 
   4   1   3      682.71      746.06      4.83 o 
   5   1   3     1210.36     1244.76      6.75 o 
   6   1   3      297.10      349.20      3.34 o 
   7   1   3     1001.14     1090.02      5.42 o 
   8   1   3     1439.59     1559.42      5.55 o 
   9   1   3        4.28        9.70      1.04 o 
  10   1   3      409.51      421.17      5.80 o 
  11   1   3        3.61        1.53      0.69 o 
  12   1   3     1349.73     1360.05     16.63 o 
  13   1   3        2.86        5.16      2.33 o 
  14   1   3      340.22      335.21      8.89 o 
  15   1   3      269.33      265.67      8.23 o 
  16   1   3       20.74       16.52      2.64 o 
  17   1   3       54.54       54.43      5.34 o 
  18   1   3        0.39        3.27      2.07 o 
  19   1   3       29.74       32.06      3.60 o 
  20   1   3       34.31       27.45      4.81 o 
 -22   2   3        6.99       11.03      2.55 o 
 -21   2   3       17.28       17.81      3.05 o 
 -20   2   3        2.42        2.79      1.30 o 
 -19   2   3      671.16      672.23     11.11 o 
 -18   2   3      252.87      255.41      5.00 o 
 -17   2   3      568.44      542.16      6.51 o 
 -16   2   3      113.84      103.58      2.56 o 
 -15   2   3      915.19      832.11      9.43 o 
 -14   2   3        4.78        6.10      0.80 o 
 -13   2   3        2.02        4.75      0.67 o 
 -12   2   3      447.54      398.86      3.78 o 
 -11   2   3      124.14      173.58      2.68 o 
 -10   2   3       29.47       42.62      1.31 o 
  -9   2   3      408.93      381.35      3.54 o 
  -8   2   3      292.30      265.48      2.79 o 
  -7   2   3       50.66       61.23      1.38 o 
  -6   2   3      708.22      761.67      4.64 o 
  -5   2   3       70.06      102.98      1.27 o 
  -4   2   3     2624.57     2748.76     19.83 o 
  -3   2   3     2352.47     2604.33     13.50 o 
  -2   2   3     4743.82     4832.29     10.92 o 
  -1   2   3      148.97      190.70      1.84 o 
   0   2   3     4712.95     4806.41     29.91 o 
   1   2   3       14.43        8.77      0.93 o 
   2   2   3      293.34      319.50      2.93 o 
   3   2   3        0.35        2.50      0.53 o 
   4   2   3      105.74       95.22      1.83 o 
   5   2   3      389.98      452.47      3.94 o 
   6   2   3      936.76      949.14      5.75 o 
   7   2   3      505.26      429.20      3.91 o 
   8   2   3       37.71       42.60      1.30 o 
   9   2   3      114.75       85.64      1.54 o 
  10   2   3     1315.81     1264.33      5.92 o 
  11   2   3      179.36      193.79      2.53 o 
  12   2   3       59.04       78.12      2.33 o 
  13   2   3      760.14      705.85      6.90 o 
  14   2   3      703.75      665.51      9.01 o 
  15   2   3       49.92       49.75      3.25 o 
  16   2   3      229.18      222.69      6.45 o 
  17   2   3        2.94        4.09      1.76 o 
  18   2   3      384.05      429.81      9.43 o 
  19   2   3        2.65        5.17      2.04 o 
 -21   3   3      274.18      289.02      9.70 o 
 -20   3   3        0.01       -0.09      3.53 o 
 -19   3   3      238.09      233.88      8.35 o 
 -18   3   3      178.02      182.31     10.28 o 
 -17   3   3      226.29      213.26      5.04 o 
 -16   3   3      428.38      434.32      7.56 o 
 -15   3   3       17.62       15.84      1.82 o 
 -14   3   3       27.00       36.00      2.17 o 
 -13   3   3     2743.47     2524.52     17.50 o 
 -12   3   3       73.53       58.53      2.03 o 
 -11   3   3       59.90       60.32      1.97 o 
 -10   3   3      416.66      455.69      7.84 o 
  -9   3   3     4069.01     3915.37     13.83 o 
  -8   3   3      695.79      664.83      7.72 o 
  -7   3   3       48.84       66.74      1.56 o 
  -6   3   3      372.57      426.07      4.45 o 
  -5   3   3      335.96      270.36      3.56 o 
  -4   3   3      135.44       96.84      2.49 o 
  -3   3   3     2269.44     2324.44     14.27 o 
  -2   3   3      330.00      307.56      3.45 o 
  -1   3   3     1836.33     1897.66     13.33 o 
   0   3   3      676.94      757.23     10.16 o 
   1   3   3      374.25      363.91      5.34 o 
   2   3   3       29.35       26.00      1.63 o 
   3   3   3      987.57     1013.16      8.10 o 
   4   3   3      288.26      292.86      4.48 o 
   5   3   3     1082.42      985.36      9.38 o 
   6   3   3        6.57        4.81      0.98 o 
   7   3   3        8.32        1.02      0.99 o 
   8   3   3       77.64       82.95      2.67 o 
   9   3   3     1096.63     1026.23      9.17 o 
  10   3   3      173.43      182.75      4.02 o 
  11   3   3      235.43      202.30      4.23 o 
  12   3   3      281.89      284.17      6.67 o 
  13   3   3      732.10      684.90     10.64 o 
  14   3   3      230.35      207.31      6.19 o 
  15   3   3      190.64      197.52      6.22 o 
  16   3   3      747.87      722.13     11.89 o 
  17   3   3        6.36        4.58      2.09 o 
  18   3   3       26.78       32.67      3.70 o 
 -19   4   3      235.94      250.30     13.26 o 
 -18   4   3      517.36      535.76     18.79 o 
 -17   4   3      273.21      261.62      8.12 o 
 -16   4   3        1.92        3.29      1.82 o 
 -15   4   3      595.49      571.35     11.89 o 
 -14   4   3        3.20        8.60      1.54 o 
 -13   4   3      685.58      686.75     11.53 o 
 -12   4   3      312.64      337.05      6.11 o 
 -11   4   3      339.03      296.44      5.65 o 
 -10   4   3      163.18      174.92      4.31 o 
  -9   4   3      185.13      171.85      3.96 o 
  -8   4   3      257.67      252.05      4.46 o 
  -7   4   3     1678.37     1600.47     21.90 o 
  -6   4   3       30.01       29.88      2.12 o 
  -5   4   3       39.85       30.83      1.90 o 
  -4   4   3      517.67      552.98      7.24 o 
  -3   4   3      937.83      907.44     12.61 o 
  -2   4   3      304.60      323.98      5.63 o 
  -1   4   3        0.02        2.81      1.55 o 
   0   4   3        3.75        8.15      1.26 o 
   1   4   3      126.69      120.56      3.57 o 
   2   4   3      625.65      636.45      8.08 o 
   3   4   3       21.35       21.63      1.84 o 
   4   4   3      606.17      577.64      8.33 o 
   5   4   3       32.56       32.23      1.95 o 
   6   4   3      358.32      359.15      5.74 o 
   7   4   3      112.58      105.90      3.36 o 
   8   4   3      459.49      447.22      6.66 o 
   9   4   3       95.88       83.25      3.04 o 
  10   4   3      167.76      169.66      4.28 o 
  11   4   3      120.36      113.79      3.58 o 
  12   4   3       53.77       51.12      3.23 o 
  13   4   3       84.43       81.18      4.08 o 
  14   4   3      279.89      278.70      7.41 o 
  15   4   3      188.41      181.09      7.04 o 
  16   4   3      263.16      251.52      7.47 o 
  17   4   3       16.16       18.42      2.66 o 
 -17   5   3      525.35      526.44     12.36 o 
 -16   5   3       44.54       41.42      3.80 o 
 -15   5   3       85.21       75.94      4.87 o 
 -14   5   3        1.77        5.01      2.06 o 
 -13   5   3      273.09      267.20      8.46 o 
 -12   5   3        8.08        5.48      1.33 o 
 -11   5   3       27.38       23.39      2.08 o 
 -10   5   3      836.33      812.14     15.04 o 
  -9   5   3      679.72      662.49      8.14 o 
  -8   5   3        1.66        2.53      1.55 o 
  -7   5   3      938.91      880.73     11.59 o 
  -6   5   3       96.21      108.56      4.06 o 
  -5   5   3      948.28      901.83     10.48 o 
  -4   5   3      504.12      455.46      7.52 o 
  -3   5   3      452.01      447.64      7.39 o 
  -2   5   3      280.94      290.15      6.88 o 
  -1   5   3      647.69      637.19      7.50 o 
   0   5   3      293.22      278.09      7.83 o 
   1   5   3      321.59      315.22      6.41 o 
   2   5   3      487.04      480.82      7.92 o 
   3   5   3      305.57      301.26     10.07 o 
   4   5   3      553.36      535.06      8.61 o 
   5   5   3     1780.45     1798.00     15.76 o 
   6   5   3      181.22      194.40      4.74 o 
   7   5   3       84.35       92.59      3.54 o 
   8   5   3     2995.83     2941.97     22.27 o 
   9   5   3       26.09       31.64      2.87 o 
  10   5   3      354.85      352.46      6.68 o 
  11   5   3        0.21        0.11      1.49 o 
  12   5   3      877.59      864.71     12.95 o 
  13   5   3        1.46        7.21      2.62 o 
  14   5   3       10.30       19.04      2.77 o 
 -14   6   3      128.11      132.79     10.08 o 
 -13   6   3        0.10        1.71      2.31 o 
 -12   6   3       34.63       40.92      6.32 o 
 -11   6   3      970.07      936.43     31.57 o 
 -10   6   3      144.85      155.57     13.06 o 
  -9   6   3       19.46       19.92      2.70 o 
  -8   6   3        0.02        1.89      1.87 o 
  -7   6   3      855.46      852.66     11.44 o 
  -6   6   3     1216.16     1169.81     13.37 o 
  -5   6   3       89.66       98.28      4.18 o 
  -4   6   3      497.67      479.70      8.60 o 
  -3   6   3      571.63      573.97     11.16 o 
  -2   6   3        0.10        1.33      2.91 o 
  -1   6   3      575.80      589.47      8.10 o 
   0   6   3        1.66        7.97      1.97 o 
   1   6   3      555.08      567.00      9.48 o 
   2   6   3      695.02      707.42     10.66 o 
   3   6   3      789.34      818.17     11.57 o 
   4   6   3      112.66      108.97      4.43 o 
   5   6   3      201.07      196.17      5.88 o 
   6   6   3      285.06      287.91      6.29 o 
   7   6   3        1.76        7.63      1.73 o 
   8   6   3      295.58      294.67      6.47 o 
   9   6   3        2.47        4.67      1.90 o 
  10   6   3      955.86      955.19     11.78 o 
  11   6   3      544.26      553.40     11.00 o 
  -8   7   3      179.89      186.89      7.69 o 
  -7   7   3       10.32        7.83      2.60 o 
  -6   7   3       40.28       40.68      3.13 o 
  -5   7   3      343.61      359.52      8.29 o 
  -4   7   3      289.16      307.37      7.67 o 
  -3   7   3       20.03       23.86      2.56 o 
  -2   7   3      243.88      259.90      8.01 o 
  -1   7   3      294.14      305.79      7.69 o 
   0   7   3      379.79      395.03      8.68 o 
   1   7   3       25.72       33.62      3.14 o 
   2   7   3      721.46      747.87     12.06 o 
   3   7   3        0.02        1.88      1.97 o 
   4   7   3      153.52      170.46      6.06 o 
   5   7   3      166.58      182.84      5.48 o 
 -23   0   4     1314.99     1447.92     20.47 o 
 -22   0   4       10.63        8.78      2.37 o 
 -21   0   4       12.34        9.10      3.09 o 
 -20   0   4      123.42      122.12      5.71 o 
 -19   0   4      738.16      746.26     13.02 o 
 -18   0   4      136.94      128.00      3.16 o 
 -17   0   4      867.43      847.81      9.57 o 
 -16   0   4     1819.12     1726.30     11.61 o 
 -15   0   4     1047.94     1000.58     11.04 o 
 -14   0   4      690.96      576.86      8.18 o 
 -13   0   4       99.97      111.18      2.82 o 
 -12   0   4       88.21      127.16      2.89 o 
 -11   0   4      369.81      385.69      5.73 o 
 -10   0   4     9402.27     9354.11     28.17 o 
  -9   0   4     2394.83     2492.61     12.17 o 
  -8   0   4     4144.90     4212.85     51.51 o 
  -7   0   4     1359.94     1474.90     34.36 o 
  -6   0   4        7.32        5.86      1.24 o 
  -5   0   4     9362.64     9399.61     43.84 o 
  -4   0   4      369.89      393.31      4.64 o 
  -3   0   4     5107.22     5513.79     14.67 o 
  -2   0   4      562.39      533.44      5.12 o 
  -1   0   4     3147.79     3199.81     13.54 o 
   0   0   4       29.15       47.07      1.85 o 
   1   0   4      160.00      214.50      4.13 o 
   2   0   4     2517.05     2603.80     15.09 o 
   3   0   4      187.73      222.54      4.74 o 
   4   0   4      215.42      215.86      9.12 o 
   5   0   4     1226.43     1199.88      6.24 o 
   6   0   4     4222.27     4462.25     14.89 o 
   7   0   4      136.96      198.80      3.01 o 
   8   0   4      919.43      784.36      7.75 o 
   9   0   4        4.35        3.58      3.77 o 
  10   0   4     4318.05     3588.54    326.59 o 
  11   0   4     1678.72     1547.92     24.98 o 
  12   0   4     1311.26     1351.12     24.23 o 
  13   0   4      569.48      573.37     16.37 o 
  14   0   4      160.21      163.06      9.24 o 
  15   0   4      345.96      344.49     13.60 o 
  16   0   4      164.43      175.76     10.21 o 
  17   0   4      187.97      191.64     11.05 o 
  18   0   4      240.72      208.90     11.67 o 
  19   0   4       65.71       87.00      8.03 o 
 -23   1   4        0.01       -0.22      1.81 o 
 -22   1   4        4.85       19.02      3.76 o 
 -21   1   4     1502.84     1515.48     15.75 o 
 -20   1   4      164.15      161.84      3.80 o 
 -19   1   4      729.75      738.63      8.41 o 
 -18   1   4      181.83      176.23      2.87 o 
 -17   1   4      381.21      413.21      4.76 o 
 -16   1   4     2003.60     1934.50     11.69 o 
 -15   1   4      204.78      208.02      3.54 o 
 -14   1   4      943.62      889.06      6.70 o 
 -13   1   4      285.01      315.76      4.45 o 
 -12   1   4     2521.00     2345.06     10.51 o 
 -11   1   4        8.91        8.53      1.61 o 
 -10   1   4        0.17        4.78      0.59 o 
  -9   1   4     4753.59     4835.70     32.05 o 
  -8   1   4     3077.24     3047.53     18.91 o 
  -7   1   4       61.08       57.51      2.08 o 
  -6   1   4     2485.32     2531.67     19.40 o 
  -5   1   4     1405.42     1461.28      7.63 o 
  -4   1   4    12360.44    12364.41     25.08 o 
  -3   1   4     1572.20     1676.40      7.00 o 
  -2   1   4      181.09      196.32      1.64 o 
  -1   1   4      683.81      811.95      6.80 o 
   0   1   4      341.34      352.30      2.94 o 
   1   1   4      918.23      931.06      7.53 o 
   2   1   4     4346.86     4566.16     15.20 o 
   3   1   4      676.80      742.62      8.71 o 
   4   1   4    12250.96    12193.06     24.79 o 
   5   1   4       84.60       69.77      2.27 o 
   6   1   4      660.87      650.85      6.67 o 
   7   1   4      948.05     1008.50      8.32 o 
   8   1   4     1369.53     1380.70      8.32 o 
   9   1   4     1998.91     1872.86      8.64 o 
  10   1   4     1350.62     1295.90     10.41 o 
  11   1   4        1.35        2.02      0.72 o 
  12   1   4      293.69      308.02      8.27 o 
  13   1   4      430.46      372.52      9.46 o 
  14   1   4     1413.44     1373.54     18.61 o 
  15   1   4      228.52      251.42     14.20 o 
  16   1   4     1002.15      987.83     16.81 o 
  17   1   4      837.20      888.47     16.51 o 
  18   1   4      550.62      575.03     13.69 o 
  19   1   4      173.16      175.37      7.98 o 
 -22   2   4       15.74       10.31      2.61 o 
 -21   2   4       65.63       63.70      4.34 o 
 -20   2   4       92.42       90.23      5.06 o 
 -19   2   4      461.07      472.24      8.26 o 
 -18   2   4      606.11      612.99      9.43 o 
 -17   2   4       94.67       94.20      2.34 o 
 -16   2   4      452.39      463.20      4.89 o 
 -15   2   4     1452.49     1465.95     12.58 o 
 -14   2   4        2.78        7.09      0.71 o 
 -13   2   4        0.32        0.74      0.54 o 
 -12   2   4        9.18        8.16      0.72 o 
 -11   2   4      650.20      644.72      5.08 o 
 -10   2   4     1285.15     1154.05      6.63 o 
  -9   2   4      276.84      281.21      4.02 o 
  -8   2   4       68.08       51.50      2.64 o 
  -7   2   4     1588.52     1590.53     14.40 o 
  -6   2   4     1144.51     1112.92     23.36 o 
  -5   2   4      932.46      929.73      6.91 o 
  -4   2   4      166.50      146.56      2.55 o 
  -3   2   4      117.65      115.66      1.56 o 
  -2   2   4     5004.34     5020.10     15.38 o 
  -1   2   4      569.93      625.95      3.68 o 
   0   2   4       64.43       67.02      1.39 o 
   1   2   4       33.15       38.11      1.14 o 
   2   2   4     4353.97     4417.85     20.99 o 
   3   2   4      477.27      476.00      3.99 o 
   4   2   4       19.57       32.03      1.19 o 
   5   2   4       56.03       52.43      1.48 o 
   6   2   4       12.66        3.28      0.55 o 
   7   2   4      108.32       80.15      1.85 o 
   8   2   4     2152.44     2215.89     10.79 o 
   9   2   4       12.24       10.67      0.78 o 
  10   2   4      843.67      802.15      8.53 o 
  11   2   4       33.88       30.36      1.26 o 
  12   2   4      302.53      332.20      7.19 o 
  13   2   4       76.62       66.90      4.62 o 
  14   2   4       53.91       59.59      3.47 o 
  15   2   4      924.05      902.79     12.91 o 
  16   2   4      667.49      660.88     11.40 o 
  17   2   4       14.97       24.76      3.43 o 
  18   2   4      498.69      498.66     10.53 o 
 -21   3   4      463.03      473.70     12.13 o 
 -20   3   4      109.03      107.03      8.55 o 
 -19   3   4      527.86      523.78     17.86 o 
 -18   3   4      267.25      255.11     13.56 o 
 -17   3   4     1609.73     1609.38     91.69 o 
 -16   3   4       23.82       22.68      1.89 o 
 -15   3   4      436.34      420.01      6.48 o 
 -14   3   4       85.13       83.40      2.92 o 
 -13   3   4     2358.68     2422.93     16.66 o 
 -12   3   4     1773.94     1822.44     10.59 o 
 -11   3   4      199.73      202.80      3.17 o 
 -10   3   4     2481.79     2492.15     10.48 o 
  -9   3   4       13.80       10.20      1.14 o 
  -8   3   4      902.92      889.97      5.15 o 
  -7   3   4       30.54       20.79      0.76 o 
  -6   3   4      249.05      265.31      2.93 o 
  -5   3   4      116.28      153.36      2.52 o 
  -4   3   4     5705.46     5544.70     13.82 o 
  -3   3   4     4467.05     4693.07     17.18 o 
  -2   3   4     2404.15     2507.16     10.12 o 
  -1   3   4     4632.58     4845.27     30.06 o 
   0   3   4     1975.50     1834.74     10.49 o 
   1   3   4      149.21      183.03      3.47 o 
   2   3   4      218.18      211.75      3.81 o 
   3   3   4      366.39      377.71      5.18 o 
   4   3   4     3410.54     3227.67     20.80 o 
   5   3   4      177.78      176.19      3.76 o 
   6   3   4        0.96        0.28      0.90 o 
   7   3   4       18.36       16.11      1.45 o 
   8   3   4     1153.22     1071.21     11.63 o 
   9   3   4       34.16       37.40      2.02 o 
  10   3   4      309.67      311.15      5.33 o 
  11   3   4      130.57      124.64      3.50 o 
  12   3   4     2270.55     2234.61     19.25 o 
  13   3   4        3.11        7.20      2.98 o 
  14   3   4        5.88        4.14      1.82 o 
  15   3   4        3.67        4.18      1.78 o 
  16   3   4       23.59       28.94      3.53 o 
  17   3   4       78.78       89.97      5.70 o 
 -20   4   4        8.33       12.21      4.35 o 
 -19   4   4      437.07      468.46     18.06 o 
 -18   4   4     1491.84     1509.67     35.00 o 
 -17   4   4       87.16       89.14      6.54 o 
 -16   4   4      136.98      125.48      7.37 o 
 -15   4   4      927.34      914.14     14.77 o 
 -14   4   4      274.07      281.30      8.26 o 
 -13   4   4      355.61      328.76      5.91 o 
 -12   4   4       60.59       53.86      2.48 o 
 -11   4   4       25.63       27.63      1.91 o 
 -10   4   4     1735.36     1716.63     16.07 o 
  -9   4   4       27.01       22.45      1.33 o 
  -8   4   4       16.78       17.16      1.16 o 
  -7   4   4      103.25      106.20      2.95 o 
  -6   4   4     3315.91     3217.20     15.60 o 
  -5   4   4      321.35      349.48      5.98 o 
  -4   4   4        6.62       11.31      0.96 o 
  -3   4   4      600.37      577.92      6.53 o 
  -2   4   4     1980.04     1900.65     11.58 o 
  -1   4   4       96.56       90.94      2.71 o 
   0   4   4      916.95      852.49      8.11 o 
   1   4   4      270.08      272.27      4.76 o 
   2   4   4     3000.89     2843.80     17.59 o 
   3   4   4       51.70       63.16      2.56 o 
   4   4   4      733.21      715.45      8.04 o 
   5   4   4      454.25      438.20      6.44 o 
   6   4   4     1333.44     1284.15     11.11 o 
   7   4   4     1573.49     1543.77     19.80 o 
   8   4   4      432.68      430.36      6.72 o 
   9   4   4      235.98      235.84      5.13 o 
  10   4   4     2269.24     2294.99     15.81 o 
  11   4   4       78.69       72.79      3.65 o 
  12   4   4      367.62      347.84      8.06 o 
  13   4   4      484.79      481.63      9.68 o 
  14   4   4      146.28      138.64      5.60 o 
  15   4   4      532.05      538.34     10.84 o 
  16   4   4      762.97      785.34     13.41 o 
 -17   5   4       95.89      105.64      5.92 o 
 -16   5   4      249.86      251.92      8.99 o 
 -15   5   4        0.30        1.52      2.23 o 
 -14   5   4       38.18       36.31      4.62 o 
 -13   5   4      148.61      150.46      6.58 o 
 -12   5   4      451.96      440.26     13.29 o 
 -11   5   4       59.19       56.21      3.41 o 
 -10   5   4      417.51      410.16      7.14 o 
  -9   5   4      135.82      134.66      4.16 o 
  -8   5   4       66.99       60.67      2.82 o 
  -7   5   4      122.47      143.46      4.27 o 
  -6   5   4      401.28      375.78     10.83 o 
  -5   5   4        0.03       -1.11      1.30 o 
  -4   5   4      184.48      173.03      3.85 o 
  -3   5   4      289.37      277.38      8.10 o 
  -2   5   4      266.59      259.60      6.25 o 
  -1   5   4      738.14      745.92      8.33 o 
   0   5   4      523.05      501.02      6.97 o 
   1   5   4      257.56      278.51      5.30 o 
   2   5   4        0.99        3.22      1.21 o 
   3   5   4      724.47      713.27      8.69 o 
   4   5   4      200.19      213.91      4.92 o 
   5   5   4       40.07       41.82      3.06 o 
   6   5   4      552.89      564.36      8.09 o 
   7   5   4       85.98       87.89      3.47 o 
   8   5   4        6.53        7.51      1.54 o 
   9   5   4      278.02      271.67      5.92 o 
  10   5   4      153.63      142.03      6.09 o 
  11   5   4       96.64      100.00      5.55 o 
  12   5   4      620.89      609.74     11.30 o 
  13   5   4      388.24      373.85      9.07 o 
 -14   6   4      250.13      257.70      9.27 o 
 -13   6   4       88.90      109.38      6.27 o 
 -12   6   4      100.39      108.63      6.15 o 
 -11   6   4      348.57      372.60     10.80 o 
 -10   6   4      582.52      611.00     11.16 o 
  -9   6   4       92.35       98.34      5.59 o 
  -8   6   4       90.31       97.64      5.61 o 
  -7   6   4     1306.09     1307.71     14.08 o 
  -6   6   4      140.64      129.37      4.68 o 
  -5   6   4      496.15      483.17      7.11 o 
  -4   6   4       14.26        6.17      3.46 o 
  -3   6   4      314.61      323.05      7.05 o 
  -2   6   4      201.63      204.67      5.71 o 
  -1   6   4       50.72       53.22      3.16 o 
   0   6   4        3.18        5.58      1.51 o 
   1   6   4      260.47      265.47      5.76 o 
   2   6   4       79.31       76.64      3.23 o 
   3   6   4       39.73       36.42      2.43 o 
   4   6   4       37.88       43.55      2.72 o 
   5   6   4      629.57      635.15      9.26 o 
   6   6   4      311.65      304.32      6.57 o 
   7   6   4       86.48       85.83      3.71 o 
   8   6   4      122.08      112.18      4.25 o 
   9   6   4      350.84      371.26      7.48 o 
  10   6   4      134.96      149.83      4.92 o 
  -7   7   4      359.97      362.58     11.13 o 
  -6   7   4        2.21        7.96      2.92 o 
  -5   7   4       85.29       84.86      8.43 o 
  -4   7   4       20.88       27.78      6.38 o 
  -3   7   4      412.85      406.11     11.47 o 
  -2   7   4       11.74       11.16      2.97 o 
  -1   7   4      103.79      112.75      4.17 o 
   0   7   4      130.28      131.22      4.58 o 
   1   7   4      393.46      412.38     11.30 o 
   2   7   4       49.92       56.13      3.26 o 
   3   7   4      215.35      207.94      5.76 o 
 -23   1   5        3.82        1.99      1.70 o 
 -22   1   5        0.37        3.31      1.95 o 
 -21   1   5        2.11        2.64      2.03 o 
 -20   1   5        6.63        5.35      1.29 o 
 -19   1   5      125.85      131.94      2.92 o 
 -18   1   5       38.09       36.04      1.59 o 
 -17   1   5       56.88       46.68      1.71 o 
 -16   1   5      455.74      405.04      5.70 o 
 -15   1   5      415.78      414.19      5.53 o 
 -14   1   5      427.02      443.55      4.50 o 
 -13   1   5     1260.34     1204.43      7.72 o 
 -12   1   5      202.54      254.69      2.98 o 
 -11   1   5      533.88      496.55      7.36 o 
 -10   1   5       43.14       37.60      1.79 o 
  -9   1   5     1404.05     1414.07     10.60 o 
  -8   1   5      195.40      173.41      2.92 o 
  -7   1   5       21.29       33.25      1.35 o 
  -6   1   5      880.09      856.36      6.16 o 
  -5   1   5        2.87        6.50      1.13 o 
  -4   1   5      481.20      431.65      5.11 o 
  -3   1   5     4573.58     4728.78     11.66 o 
  -2   1   5        1.66        2.11      0.61 o 
  -1   1   5      183.61      176.18      1.89 o 
   0   1   5       58.57       75.67      2.35 o 
   1   1   5      372.39      383.27      3.19 o 
   2   1   5        3.57        1.85      0.62 o 
   3   1   5        7.61       13.53      1.22 o 
   4   1   5        8.20        6.53      0.99 o 
   5   1   5      542.93      541.30      5.83 o 
   6   1   5     2085.74     2077.46     11.57 o 
   7   1   5      302.47      297.89      4.51 o 
   8   1   5      124.83      158.53      3.08 o 
   9   1   5      255.61      245.06      3.83 o 
  10   1   5       11.29       10.65      0.94 o 
  11   1   5       82.50       71.09      3.14 o 
  12   1   5        2.70       10.69      3.94 o 
  13   1   5      460.08      430.37     10.55 o 
  14   1   5        6.48        8.86      2.32 o 
  15   1   5      202.66      203.31      7.86 o 
  16   1   5        2.52        3.96      2.11 o 
  17   1   5      165.12      184.19      7.91 o 
  18   1   5       81.62       82.62      5.62 o 
 -22   2   5       66.83       73.37      7.21 o 
 -21   2   5      319.80      315.44      9.08 o 
 -20   2   5        8.21        9.73      2.20 o 
 -19   2   5      640.64      637.12      8.27 o 
 -18   2   5        0.06        2.20      1.31 o 
 -17   2   5      160.49      172.30      4.25 o 
 -16   2   5      261.22      248.40      3.47 o 
 -15   2   5       19.71       17.57      1.18 o 
 -14   2   5       23.04       10.41      1.13 o 
 -13   2   5       43.00       49.33      1.32 o 
 -12   2   5       46.41       34.84      1.01 o 
 -11   2   5      329.68      344.49      5.29 o 
 -10   2   5     1234.60     1118.10     10.19 o 
  -9   2   5        3.09        1.12      0.82 o 
  -8   2   5      608.03      675.03      9.97 o 
  -7   2   5      231.32      260.24      4.15 o 
  -6   2   5      258.44      325.17      4.54 o 
  -5   2   5     1936.85     2102.48     11.64 o 
  -4   2   5     1251.27     1188.27      9.81 o 
  -3   2   5     1147.57     1331.38     13.46 o 
  -2   2   5     1232.70     1313.43      7.29 o 
  -1   2   5        5.85       21.71      1.02 o 
   0   2   5      786.79      790.00      6.24 o 
   1   2   5      460.80      484.00      6.98 o 
   2   2   5      412.20      428.63      6.02 o 
   3   2   5      237.81      220.20      4.33 o 
   4   2   5       19.51        5.57      2.50 o 
   5   2   5      152.53      135.00      3.56 o 
   6   2   5      232.57      181.24      5.01 o 
   7   2   5      223.01      222.60      4.68 o 
   8   2   5       17.73       13.68      1.41 o 
   9   2   5      293.43      318.83      5.23 o 
  10   2   5      679.15      612.17      7.77 o 
  11   2   5      480.49      447.61      6.51 o 
  12   2   5       40.69       33.02      3.30 o 
  13   2   5      106.97       90.31      5.09 o 
  14   2   5      254.99      219.44      7.97 o 
  15   2   5      240.47      248.55      8.74 o 
  16   2   5      191.51      215.44      6.87 o 
  17   2   5       11.59       14.32      3.71 o 
 -21   3   5       88.82       67.59      7.02 o 
 -20   3   5       13.17       19.29      4.66 o 
 -19   3   5      395.60      392.07     24.31 o 
 -18   3   5       98.74      109.85      9.72 o 
 -17   3   5       64.90       70.79      4.32 o 
 -16   3   5     1153.17     1132.93     37.66 o 
 -15   3   5      191.01      179.70      6.22 o 
 -14   3   5      209.38      210.10      6.70 o 
 -13   3   5      956.72      910.77     12.13 o 
 -12   3   5      688.02      600.68      7.80 o 
 -11   3   5       83.72       61.44      2.68 o 
 -10   3   5        6.36        2.27      0.40 o 
  -9   3   5      438.63      415.21      7.39 o 
  -8   3   5     1604.71     1435.85      9.21 o 
  -7   3   5       22.54        8.40      0.76 o 
  -6   3   5      724.53      722.86      7.53 o 
  -5   3   5       15.97       14.91      0.97 o 
  -4   3   5     1350.82     1347.90     15.08 o 
  -3   3   5     2849.94     2889.01     13.24 o 
  -2   3   5       47.41       38.19      1.60 o 
  -1   3   5     1376.57     1321.24     10.69 o 
   0   3   5      149.11      137.35      2.69 o 
   1   3   5     2251.66     2284.13     22.78 o 
   2   3   5       79.79       72.60      2.00 o 
   3   3   5      756.16      709.32      7.76 o 
   4   3   5      395.02      466.69      8.63 o 
   5   3   5     2075.88     2057.57     16.11 o 
   6   3   5      452.31      408.58      6.02 o 
   7   3   5        2.85        5.29      1.20 o 
   8   3   5       44.73       70.04      2.74 o 
   9   3   5      486.18      502.07      6.95 o 
  10   3   5      151.22      142.78      3.82 o 
  11   3   5      241.05      239.43      6.53 o 
  12   3   5       26.12       28.55      3.31 o 
  13   3   5      788.32      779.28     14.81 o 
  14   3   5       97.79      106.86      5.86 o 
  15   3   5       37.60       39.48      3.94 o 
  16   3   5       24.88       26.98      8.36 o 
 -19   4   5      202.44      195.73     11.82 o 
 -18   4   5      855.73      847.47     15.15 o 
 -17   4   5      340.15      345.34      9.60 o 
 -16   4   5      158.54      155.24      6.46 o 
 -15   4   5       24.17       25.41      3.61 o 
 -14   4   5      403.21      390.81      9.79 o 
 -13   4   5      260.49      260.91      7.97 o 
 -12   4   5      308.95      310.00      6.92 o 
 -11   4   5        0.16        2.13      1.08 o 
 -10   4   5     1106.92     1092.75      9.70 o 
  -9   4   5       22.27       21.84      1.76 o 
  -8   4   5     1227.95     1165.34      9.49 o 
  -7   4   5      377.13      415.65      3.75 o 
  -6   4   5      450.21      412.64      4.32 o 
  -5   4   5        0.32        3.97      1.69 o 
  -4   4   5     2498.04     2462.50     17.12 o 
  -3   4   5     1048.88     1063.56      8.66 o 
  -2   4   5     1381.53     1371.26     19.07 o 
  -1   4   5      227.59      232.95      4.35 o 
   0   4   5       54.32       49.31      2.35 o 
   1   4   5     1615.77     1578.28     11.57 o 
   2   4   5       30.23       23.14      1.71 o 
   3   4   5      270.58      278.83      5.17 o 
   4   4   5      366.10      338.62      5.77 o 
   5   4   5       35.97       33.34      2.11 o 
   6   4   5      152.24      132.67      3.82 o 
   7   4   5     1266.85     1268.26     15.10 o 
   8   4   5     1285.40     1262.87     15.19 o 
   9   4   5      100.51      104.06      3.59 o 
  10   4   5        0.29        3.47      1.38 o 
  11   4   5      803.32      815.36     12.41 o 
  12   4   5      492.46      522.46     10.34 o 
  13   4   5        5.81       10.07      2.41 o 
  14   4   5        4.85        7.34      2.33 o 
  15   4   5      284.69      296.98     10.09 o 
 -17   5   5      234.10      236.49      8.72 o 
 -16   5   5      413.67      437.58     11.50 o 
 -15   5   5      153.44      155.28      6.92 o 
 -14   5   5      356.16      371.31     10.34 o 
 -13   5   5       80.64       73.70      6.65 o 
 -12   5   5      825.52      840.72     12.35 o 
 -11   5   5      267.63      273.36      8.60 o 
 -10   5   5       30.90       39.35      3.45 o 
  -9   5   5      112.91      100.74      5.23 o 
  -8   5   5      308.84      277.30      5.77 o 
  -7   5   5      216.18      193.56      3.39 o 
  -6   5   5       10.13       10.44      1.40 o 
  -5   5   5      769.75      779.82     10.55 o 
  -4   5   5      484.49      488.05      6.57 o 
  -3   5   5      946.86      932.05      9.18 o 
  -2   5   5       35.53       42.37      2.82 o 
  -1   5   5        0.39        1.76      1.32 o 
   0   5   5      159.23      154.78      4.20 o 
   1   5   5        8.84       11.69      1.58 o 
   2   5   5      478.80      476.41      7.16 o 
   3   5   5      102.54      114.98      3.73 o 
   4   5   5      603.49      625.70      8.46 o 
   5   5   5      366.56      374.77      6.72 o 
   6   5   5      314.70      305.11      6.95 o 
   7   5   5        0.29       -0.94      1.33 o 
   8   5   5       26.50       22.49      2.03 o 
   9   5   5      548.38      552.39      8.58 o 
  10   5   5      251.86      259.76      7.31 o 
  11   5   5       12.79       10.47      2.26 o 
  12   5   5       99.71       95.42      4.82 o 
 -13   6   5       14.64       21.03      3.42 o 
 -12   6   5        0.16        1.52      2.05 o 
 -11   6   5      629.38      657.56     14.50 o 
 -10   6   5     1061.90     1067.84     17.88 o 
  -9   6   5       36.83       44.87      8.27 o 
  -8   6   5      124.12      128.24      6.33 o 
  -7   6   5       94.84       96.83     11.71 o 
  -6   6   5      410.11      437.63     11.14 o 
  -5   6   5      145.28      161.18     13.22 o 
  -4   6   5        0.04        4.16      2.03 o 
  -3   6   5      129.51      147.96      4.27 o 
  -2   6   5     1090.98     1110.63     11.29 o 
  -1   6   5      422.04      440.50      9.11 o 
   0   6   5      319.17      309.14      6.20 o 
   1   6   5      260.65      271.32      5.91 o 
   2   6   5       87.14       94.35      3.70 o 
   3   6   5       86.75       98.16      3.90 o 
   4   6   5      916.44      943.21     13.43 o 
   5   6   5       31.34       44.13      3.01 o 
   6   6   5      763.71      779.30     10.54 o 
   7   6   5      695.62      735.77     10.37 o 
   8   6   5        1.19        3.89      1.62 o 
  -5   7   5      257.14      273.10      9.77 o 
  -4   7   5      644.69      675.90     15.15 o 
  -3   7   5      121.98      147.05      7.26 o 
  -2   7   5      149.54      149.74      7.27 o 
  -1   7   5       19.71       30.48      2.98 o 
   0   7   5       73.41       83.27      4.54 o 
   1   7   5      357.83      367.24      9.09 o 
 -23   0   6       71.06       76.00      8.03 o 
 -22   0   6     2146.59     2354.17     39.11 o 
 -21   0   6      637.39      694.94     20.90 o 
 -20   0   6       66.05       61.81      4.13 o 
 -19   0   6        1.31        6.07      1.75 o 
 -18   0   6     1780.18     1834.77     19.89 o 
 -17   0   6     2604.88     2518.64     24.15 o 
 -16   0   6      164.85      165.00      5.02 o 
 -15   0   6       51.09       68.64      2.39 o 
 -14   0   6      286.37      309.55      4.72 o 
 -13   0   6     4210.60     3864.92     17.12 o 
 -12   0   6      200.02      189.18      4.78 o 
 -11   0   6        1.77        4.68      0.75 o 
 -10   0   6     1133.34     1084.61      7.91 o 
  -9   0   6     4005.49     3859.23     14.66 o 
  -8   0   6     1089.61     1153.84      7.32 o 
  -7   0   6     2177.99     2161.72     10.05 o 
  -6   0   6      364.43      372.53      4.62 o 
  -5   0   6     7757.55     7596.72     28.64 o 
  -4   0   6     1367.23     1382.97      9.55 o 
  -3   0   6     1012.32     1098.12      9.00 o 
  -2   0   6     3691.86     4104.12     18.45 o 
  -1   0   6      324.33      314.77      5.46 o 
   0   0   6     1643.52     1665.68     14.08 o 
   1   0   6     4305.88     4402.54     31.18 o 
   2   0   6       97.71       81.78      4.78 o 
   3   0   6     8518.83     8187.14     46.73 o 
   4   0   6      167.22      191.11      5.36 o 
   5   0   6     5008.48     5051.49     20.71 o 
   6   0   6       15.09       13.95      1.32 o 
   7   0   6     4469.63     4328.12     39.56 o 
   8   0   6     2099.78     2037.36     15.89 o 
   9   0   6     1146.18     1117.04     11.61 o 
  10   0   6      490.84      487.97      7.51 o 
  11   0   6      135.51      110.51      7.61 o 
  12   0   6       15.44       21.97      4.87 o 
  13   0   6     4987.46     4908.78     51.44 o 
  14   0   6      242.13      243.08     12.45 o 
  15   0   6      701.48      673.09     20.58 o 
  16   0   6      419.25      451.83     17.21 o 
  17   0   6      664.22      703.25     22.35 o 
 -23   1   6       26.35       32.37      5.32 o 
 -22   1   6      187.85      199.02      6.41 o 
 -21   1   6      415.31      379.92     10.40 o 
 -20   1   6      703.14      751.03     11.08 o 
 -19   1   6       86.91       94.96      2.87 o 
 -18   1   6      243.73      253.41      4.53 o 
 -17   1   6      954.64      949.83     11.12 o 
 -16   1   6      603.33      631.38      7.04 o 
 -15   1   6      266.17      232.23      4.12 o 
 -14   1   6       98.64      103.01      2.05 o 
 -13   1   6      203.56      163.95      3.74 o 
 -12   1   6      839.99      832.90      7.22 o 
 -11   1   6     3714.44     3565.83     16.76 o 
 -10   1   6      263.28      298.06      4.17 o 
  -9   1   6     1824.12     1763.55     10.87 o 
  -8   1   6     1054.67     1095.22      8.45 o 
  -7   1   6     4606.21     4594.77     17.67 o 
  -6   1   6      287.76      274.17      4.22 o 
  -5   1   6     1364.32     1381.26     10.40 o 
  -4   1   6        1.43        6.07      0.63 o 
  -3   1   6     1128.19     1061.06      7.74 o 
  -2   1   6        1.87        6.43      0.63 o 
  -1   1   6       96.21      130.74      3.89 o 
   0   1   6       51.90       71.07      2.51 o 
   1   1   6     9178.38     9002.92     21.67 o 
   2   1   6       67.47       64.91      3.45 o 
   3   1   6      762.18      759.11      6.72 o 
   4   1   6       18.47       19.93      1.55 o 
   5   1   6     2907.54     2817.07     19.10 o 
   6   1   6      285.66      253.47      4.43 o 
   7   1   6     1516.84     1473.64     10.66 o 
   8   1   6      165.56      176.89      3.85 o 
   9   1   6     3489.90     3445.82     18.03 o 
  10   1   6      179.08      176.25      5.97 o 
  11   1   6       54.41       60.97      4.11 o 
  12   1   6      171.22      161.48      6.72 o 
  13   1   6      510.15      531.30     12.18 o 
  14   1   6      837.68      834.09     15.69 o 
  15   1   6      406.10      416.70     11.51 o 
  16   1   6       24.48       25.44      3.76 o 
  17   1   6      246.08      231.23      7.41 o 
 -22   2   6     1139.55     1186.04     21.78 o 
 -21   2   6      115.56      118.00      4.87 o 
 -20   2   6       38.37       41.99      2.96 o 
 -19   2   6      438.29      406.92      6.93 o 
 -18   2   6      730.16      735.85      9.16 o 
 -17   2   6       58.16       54.81      2.67 o 
 -16   2   6       19.46       23.77      1.87 o 
 -15   2   6        0.01        1.82      1.20 o 
 -14   2   6      779.04      831.58     11.17 o 
 -13   2   6      942.55      903.72     11.32 o 
 -12   2   6      914.25      946.00      9.24 o 
 -11   2   6      462.11      452.32      6.41 o 
 -10   2   6     3027.93     3080.23     20.04 o 
  -9   2   6      478.92      447.71      6.73 o 
  -8   2   6        0.49        0.93      0.86 o 
  -7   2   6      272.55      268.97      3.52 o 
  -6   2   6     1690.00     1578.46      8.56 o 
  -5   2   6     5153.25     5100.12     19.58 o 
  -4   2   6      539.01      564.62      5.35 o 
  -3   2   6      484.91      523.18      6.68 o 
  -2   2   6     2492.32     2576.15     14.19 o 
  -1   2   6     1099.49     1021.11      6.67 o 
   0   2   6      120.14      152.95      2.74 o 
   1   2   6      287.90      294.81      7.30 o 
   2   2   6        4.25       13.03      1.83 o 
   3   2   6     1782.41     1709.99     20.69 o 
   4   2   6      247.83      292.23      6.15 o 
   5   2   6      123.14      113.63      3.72 o 
   6   2   6      173.59      179.91      4.47 o 
   7   2   6     1009.28      985.32     13.85 o 
   8   2   6       16.07       19.22      1.68 o 
   9   2   6       71.46       69.84      2.89 o 
  10   2   6        7.03        6.94      1.29 o 
  11   2   6      199.19      195.74      7.15 o 
  12   2   6       45.66       42.07      3.77 o 
  13   2   6      251.76      248.61      8.53 o 
  14   2   6       49.43       50.50      5.10 o 
  15   2   6      307.12      317.78     10.19 o 
  16   2   6      148.82      158.12      7.54 o 
 -21   3   6      476.18      448.29     17.12 o 
 -20   3   6      106.34      126.62      9.28 o 
 -19   3   6     1077.10     1079.76     16.29 o 
 -18   3   6       23.85       17.70      2.12 o 
 -17   3   6       41.02       42.74      3.08 o 
 -16   3   6     1917.07     1972.04     21.04 o 
 -15   3   6      362.70      373.58      7.51 o 
 -14   3   6      416.09      411.94      7.75 o 
 -13   3   6      100.93      104.24      3.98 o 
 -12   3   6       48.20       49.53      2.71 o 
 -11   3   6      209.23      196.54      5.13 o 
 -10   3   6       12.18       15.15      1.73 o 
  -9   3   6      733.14      678.06     12.69 o 
  -8   3   6      106.02       85.29      5.94 o 
  -7   3   6     1727.55     1666.36     13.93 o 
  -6   3   6       55.46       53.57      3.19 o 
  -5   3   6      281.22      270.47      3.26 o 
  -4   3   6      684.28      651.08      7.12 o 
  -3   3   6     2817.28     2808.63     16.10 o 
  -2   3   6       97.90      111.59      2.69 o 
  -1   3   6     1208.05     1141.12      8.35 o 
   0   3   6      160.25      159.53      4.34 o 
   1   3   6     2429.98     2377.89     16.09 o 
   2   3   6       29.08       27.25      1.73 o 
   3   3   6      137.87      120.35      3.34 o 
   4   3   6      806.04      773.04     11.39 o 
   5   3   6        0.59        1.39      1.18 o 
   6   3   6     1147.79     1101.52     11.52 o 
   7   3   6     1119.13     1149.33     14.41 o 
   8   3   6      977.46      946.83     11.29 o 
   9   3   6      810.27      846.92     10.50 o 
  10   3   6        0.39        3.80      1.51 o 
  11   3   6      274.38      262.49     10.22 o 
  12   3   6        0.77        3.05      2.23 o 
  13   3   6       62.48       64.31      4.75 o 
  14   3   6      234.14      245.47      8.97 o 
  15   3   6      427.97      423.84     12.04 o 
 -19   4   6      174.83      181.18     10.11 o 
 -18   4   6      575.04      581.52     13.85 o 
 -17   4   6       22.12       30.18      3.41 o 
 -16   4   6       79.97       76.67      4.83 o 
 -15   4   6        0.79        1.41      2.61 o 
 -14   4   6      784.23      782.80     14.07 o 
 -13   4   6     1412.21     1438.77     24.30 o 
 -12   4   6        0.09        2.69      1.98 o 
 -11   4   6     1344.57     1339.66     19.70 o 
 -10   4   6      200.87      212.46      6.95 o 
  -9   4   6        0.22        1.86      1.82 o 
  -8   4   6      845.26      890.94     13.70 o 
  -7   4   6        1.56        5.31      0.98 o 
  -6   4   6      150.48      149.62      8.25 o 
  -5   4   6     1807.43     1853.11     16.27 o 
  -4   4   6      716.48      712.79     11.00 o 
  -3   4   6      487.35      523.42      9.00 o 
  -2   4   6     2361.37     2327.17     22.68 o 
  -1   4   6     1865.98     1822.71     19.16 o 
   0   4   6      500.17      517.08      6.72 o 
   1   4   6        1.67        3.66      1.06 o 
   2   4   6        0.97        2.72      1.16 o 
   3   4   6      587.95      595.65      7.70 o 
   4   4   6       50.97       45.55      2.38 o 
   5   4   6       89.86       87.92      3.24 o 
   6   4   6      353.47      368.59      6.44 o 
   7   4   6      311.06      310.81      8.12 o 
   8   4   6       23.13       25.66      2.08 o 
   9   4   6      349.99      342.71      7.56 o 
  10   4   6      176.32      184.51      6.26 o 
  11   4   6     2544.43     2488.14     22.32 o 
  12   4   6      535.12      543.58     13.00 o 
  13   4   6       20.59       15.32      2.92 o 
 -17   5   6       40.99       53.45      4.63 o 
 -16   5   6      744.19      745.33     15.21 o 
 -15   5   6      252.82      274.44     12.27 o 
 -14   5   6        2.77        5.80      2.25 o 
 -13   5   6      255.18      268.96      7.28 o 
 -12   5   6      184.06      198.26      7.55 o 
 -11   5   6      336.09      352.10      9.86 o 
 -10   5   6      501.55      500.06     11.50 o 
  -9   5   6       71.48       74.08      7.11 o 
  -8   5   6      907.34      914.41     16.76 o 
  -7   5   6      200.12      193.87      7.14 o 
  -6   5   6        6.20        7.39      1.46 o 
  -5   5   6       26.68       29.90      2.37 o 
  -4   5   6      951.61      938.80      9.09 o 
  -3   5   6       88.94       98.89      3.20 o 
  -2   5   6      223.29      218.83      5.34 o 
  -1   5   6      158.60      145.67      3.95 o 
   0   5   6        2.40        1.63      1.12 o 
   1   5   6      155.68      156.01      4.24 o 
   2   5   6      369.94      345.64      7.12 o 
   3   5   6      215.49      203.53      4.97 o 
   4   5   6      438.90      429.61      7.25 o 
   5   5   6      137.30      128.61      4.11 o 
   6   5   6       24.56       18.76      1.79 o 
   7   5   6       43.09       51.59      2.82 o 
   8   5   6       96.25       98.64      3.83 o 
   9   5   6      593.21      577.77      8.95 o 
  10   5   6       65.34       56.81      3.78 o 
  11   5   6        2.32        8.34      2.40 o 
 -13   6   6      176.62      158.02      8.54 o 
 -12   6   6       14.72       19.19      2.67 o 
 -11   6   6       25.74       30.54      3.63 o 
 -10   6   6      100.09       95.32      5.73 o 
  -9   6   6        0.82       -1.93      4.30 o 
  -8   6   6      151.67      147.31      6.81 o 
  -7   6   6       31.87       41.05      3.87 o 
  -6   6   6       17.12       19.74      4.53 o 
  -5   6   6       44.64       55.10      4.49 o 
  -4   6   6      305.28      292.28      7.19 o 
  -3   6   6       64.04       57.84      3.56 o 
  -2   6   6      351.29      365.62      8.17 o 
  -1   6   6       72.47       84.39      3.50 o 
   0   6   6      851.42      878.38     10.48 o 
   1   6   6       88.47       84.99      3.57 o 
   2   6   6       55.16       73.56      3.42 o 
   3   6   6      489.33      488.51      8.99 o 
   4   6   6      320.37      329.49      6.94 o 
   5   6   6       55.19       47.84      2.96 o 
   6   6   6       33.43       44.37      2.83 o 
   7   6   6       39.39       43.79      2.89 o 
 -22   1   7      281.79      280.83      9.37 o 
 -21   1   7       63.58       60.86      6.12 o 
 -20   1   7      253.46      258.20      5.60 o 
 -19   1   7       12.24        8.00      1.19 o 
 -18   1   7       28.37       36.93      2.14 o 
 -17   1   7        8.16       10.52      1.31 o 
 -16   1   7      141.11      118.48      4.06 o 
 -15   1   7      120.69      126.45      2.96 o 
 -14   1   7      257.40      270.74      4.04 o 
 -13   1   7      274.78      276.24      3.83 o 
 -12   1   7      133.15      128.11      3.79 o 
 -11   1   7      360.41      322.16      5.56 o 
 -10   1   7      122.05      122.18      3.07 o 
  -9   1   7     1019.31     1039.34      8.65 o 
  -8   1   7       85.66       68.53      6.66 o 
  -7   1   7      177.23      160.80      3.43 o 
  -6   1   7       21.27       16.29      0.72 o 
  -5   1   7      620.44      662.89      4.46 o 
  -4   1   7       22.93       38.28      1.80 o 
  -3   1   7     1806.70     1937.69      8.85 o 
  -2   1   7      138.28      109.06      2.24 o 
  -1   1   7       50.54       54.03      1.67 o 
   0   1   7      109.38      108.79      2.70 o 
   1   1   7        8.52        8.89      0.75 o 
   2   1   7      144.78      148.67      3.81 o 
   3   1   7        1.83        0.76      0.74 o 
   4   1   7       19.30       13.92      1.25 o 
   5   1   7      112.16      104.33      3.45 o 
   6   1   7        3.60        4.37      1.20 o 
   7   1   7      101.67      109.25      3.28 o 
   8   1   7      219.24      224.75      4.61 o 
   9   1   7       32.17       36.42      2.03 o 
  10   1   7       60.12       71.66      3.73 o 
  11   1   7      410.62      376.25      8.24 o 
  12   1   7       22.29       21.70      3.19 o 
  13   1   7       37.20       34.58      3.09 o 
  14   1   7      528.45      535.61     10.65 o 
  15   1   7      201.98      209.29      6.95 o 
  16   1   7       15.16       11.82      2.26 o 
 -22   2   7       33.37       35.77      3.04 o 
 -21   2   7      568.16      553.55     10.26 o 
 -20   2   7      722.45      709.54      9.61 o 
 -19   2   7       34.75       38.84      2.49 o 
 -18   2   7      135.52      135.55      4.23 o 
 -17   2   7     1504.18     1486.77     15.43 o 
 -16   2   7      195.36      183.77      4.66 o 
 -15   2   7      112.49      116.66      3.70 o 
 -14   2   7      528.46      504.18     10.03 o 
 -13   2   7      703.57      610.74     12.10 o 
 -12   2   7      120.17      103.77      3.57 o 
 -11   2   7        2.47        5.77      1.58 o 
 -10   2   7     1744.38     1733.12     14.31 o 
  -9   2   7     2512.29     2319.52     17.64 o 
  -8   2   7      854.96      953.94      8.23 o 
  -7   2   7     4110.42     4133.20     17.21 o 
  -6   2   7      720.56      806.15      6.60 o 
  -5   2   7     5813.74     5724.31     13.81 o 
  -4   2   7      389.83      409.56      3.54 o 
  -3   2   7      527.96      475.90      4.05 o 
  -2   2   7      209.45      188.72      3.01 o 
  -1   2   7      471.41      444.39      5.65 o 
   0   2   7        0.46        2.11      0.90 o 
   1   2   7      873.18      795.63      8.81 o 
   2   2   7     1049.48      983.06     10.05 o 
   3   2   7       36.72       28.51      1.98 o 
   4   2   7      359.44      370.39      6.69 o 
   5   2   7     4033.98     3953.13     26.89 o 
   6   2   7       74.97       67.62      4.80 o 
   7   2   7      408.88      456.74      7.47 o 
   8   2   7       30.58       31.38      2.16 o 
   9   2   7      432.32      400.57      7.12 o 
  10   2   7       15.36       13.55      2.45 o 
  11   2   7        1.85        4.10      1.91 o 
  12   2   7      228.36      220.75      8.21 o 
  13   2   7      381.05      383.87     11.03 o 
  14   2   7       49.20       50.45      4.63 o 
  15   2   7      114.55      125.54      6.86 o 
 -21   3   7       42.44       49.00      4.27 o 
 -20   3   7       17.14       19.36      2.33 o 
 -19   3   7      448.26      440.40      8.84 o 
 -18   3   7       63.59       59.32      3.42 o 
 -17   3   7       96.61       97.16      4.22 o 
 -16   3   7      809.14      804.68     11.90 o 
 -15   3   7       21.82       26.63      3.12 o 
 -14   3   7      525.94      524.25      9.02 o 
 -13   3   7       69.30       67.51      2.89 o 
 -12   3   7      265.01      264.98      6.15 o 
 -11   3   7      459.44      433.88      7.73 o 
 -10   3   7       17.40       14.66      1.86 o 
  -9   3   7      230.87      220.78      5.47 o 
  -8   3   7     1320.94     1315.90     19.87 o 
  -7   3   7      791.37      713.99      9.54 o 
  -6   3   7       95.11       99.74      2.39 o 
  -5   3   7      478.70      461.31      4.18 o 
  -4   3   7      254.91      246.39      5.66 o 
  -3   3   7       87.57       75.95      2.19 o 
  -2   3   7      220.13      245.74      5.25 o 
  -1   3   7      181.13      180.10      4.34 o 
   0   3   7      896.02      848.53      9.48 o 
   1   3   7      296.46      322.00      6.10 o 
   2   3   7     1667.96     1736.95     14.13 o 
   3   3   7       41.13       54.91      2.85 o 
   4   3   7      831.93      794.20      9.92 o 
   5   3   7      155.71      140.41      4.39 o 
   6   3   7     1496.87     1511.82     19.89 o 
   7   3   7      439.19      422.91      7.68 o 
   8   3   7       89.81       87.38      3.67 o 
   9   3   7        3.74        5.60      1.46 o 
  10   3   7      279.13      263.60      8.59 o 
  11   3   7       85.64      104.02      5.69 o 
  12   3   7        1.44        0.91      2.18 o 
  13   3   7      128.50      114.35      6.31 o 
  14   3   7      353.35      352.16     11.08 o 
 -19   4   7        0.42        3.29      2.11 o 
 -18   4   7       20.91       17.97      2.91 o 
 -17   4   7      512.68      534.51     13.28 o 
 -16   4   7      231.19      236.12      8.29 o 
 -15   4   7        3.70        1.29      2.10 o 
 -14   4   7        6.94        8.70      2.39 o 
 -13   4   7     1064.27     1050.97     16.09 o 
 -12   4   7      237.48      218.92     13.14 o 
 -11   4   7       25.27       26.85      2.85 o 
 -10   4   7      185.23      170.22      6.37 o 
  -9   4   7      139.63      116.37      5.28 o 
  -8   4   7       72.11       63.48      3.98 o 
  -7   4   7      193.08      190.50      6.59 o 
  -6   4   7        7.85        7.96      1.99 o 
  -5   4   7      536.61      534.99      6.80 o 
  -4   4   7      243.63      246.05      5.22 o 
  -3   4   7       98.23       88.90      3.20 o 
  -2   4   7      458.56      435.38     11.20 o 
  -1   4   7       41.62       35.04      2.23 o 
   0   4   7       28.97       36.41      2.37 o 
   1   4   7      453.87      474.35      7.82 o 
   2   4   7       30.97       41.87      2.34 o 
   3   4   7      744.53      754.61      9.00 o 
   4   4   7      359.08      356.15      7.24 o 
   5   4   7        0.08       -0.73      1.74 o 
   6   4   7      292.35      300.54      6.90 o 
   7   4   7        0.94        5.19      1.59 o 
   8   4   7      500.72      504.18     12.47 o 
   9   4   7      220.24      249.24      8.63 o 
  10   4   7      223.06      230.96      8.59 o 
  11   4   7       82.11       83.56      5.69 o 
  12   4   7      296.12      292.80      9.90 o 
 -16   5   7       40.76       42.18      4.38 o 
 -15   5   7      894.87      913.95     17.03 o 
 -14   5   7       66.49       68.56      5.61 o 
 -13   5   7        4.84        3.31      3.61 o 
 -12   5   7       48.51       52.25      4.22 o 
 -11   5   7      834.11      833.89     15.32 o 
 -10   5   7        0.22        1.23      2.44 o 
  -9   5   7       58.95       52.55      6.79 o 
  -8   5   7      128.82      122.03      5.95 o 
  -7   5   7       47.73       64.28      5.07 o 
  -6   5   7        0.80        0.00      2.93 o 
  -5   5   7      315.43      297.68      8.87 o 
  -4   5   7      421.54      429.40      8.19 o 
  -3   5   7     1092.53     1103.08     13.22 o 
  -2   5   7      191.44      205.19      4.71 o 
  -1   5   7      224.55      225.55      4.99 o 
   0   5   7      261.55      253.61      5.38 o 
   1   5   7      332.94      343.11      6.34 o 
   2   5   7       51.80       55.79      2.87 o 
   3   5   7       94.76       99.51      3.68 o 
   4   5   7        1.70        0.19      1.37 o 
   5   5   7      126.09      133.21      4.33 o 
   6   5   7      158.43      161.55      6.49 o 
   7   5   7      374.91      362.07      7.21 o 
   8   5   7        2.45        2.52      1.54 o 
   9   5   7       31.90       36.20      3.30 o 
 -11   6   7       23.36       26.26      5.70 o 
 -10   6   7        3.30        4.41      2.38 o 
  -9   6   7      136.35      152.72     14.34 o 
  -8   6   7      150.42      156.06      7.24 o 
  -7   6   7       12.44       14.23      5.41 o 
  -6   6   7      616.06      650.21     14.29 o 
  -5   6   7      339.67      350.13     10.68 o 
  -4   6   7       65.28       49.44      4.87 o 
  -3   6   7        0.24        2.96      1.62 o 
  -2   6   7        0.45       -2.71      2.71 o 
  -1   6   7        3.70        8.70      2.14 o 
   0   6   7      250.57      245.14      7.13 o 
   1   6   7      455.51      467.11      9.73 o 
   2   6   7       75.26       82.80      3.69 o 
   3   6   7      209.22      220.36      5.82 o 
   4   6   7      412.62      432.28      8.07 o 
   5   6   7       33.71       34.87      2.67 o 
 -22   0   8      561.22      625.99     21.47 o 
 -21   0   8     2425.81     2547.95     41.20 o 
 -20   0   8       27.15       35.44      4.15 o 
 -19   0   8      115.48      125.98      7.53 o 
 -18   0   8        0.29        0.96      2.49 o 
 -17   0   8     1876.08     1923.28     28.43 o 
 -16   0   8      745.14      703.66     18.88 o 
 -15   0   8      301.91      313.91      6.73 o 
 -14   0   8      416.51      404.49     22.87 o 
 -13   0   8     3624.71     3616.63     37.63 o 
 -12   0   8     1855.91     1765.49     10.18 o 
 -11   0   8       15.83       20.05      2.25 o 
 -10   0   8     2033.69     1922.18      9.82 o 
  -9   0   8     1486.85     1458.92      8.68 o 
  -8   0   8     5948.38     5700.08     23.85 o 
  -7   0   8      717.09      714.05      7.41 o 
  -6   0   8     1366.31     1387.60     10.80 o 
  -5   0   8     3699.03     3559.97     38.59 o 
  -4   0   8      612.19      509.05      7.27 o 
  -3   0   8        4.94        3.53      1.48 o 
  -2   0   8     1106.47     1286.48     17.20 o 
  -1   0   8     1184.56     1168.53     17.22 o 
   0   0   8    11565.73    11536.29     56.12 o 
   1   0   8      327.78      324.38      8.63 o 
   2   0   8      414.96      421.05      8.23 o 
   3   0   8       27.52       26.44      1.65 o 
   4   0   8     2552.65     2467.77     27.63 o 
   5   0   8       73.87       79.13      2.91 o 
   6   0   8     1096.53     1080.35     11.13 o 
   7   0   8      434.55      443.19      8.84 o 
   8   0   8     1179.81     1143.38     13.99 o 
   9   0   8      988.80     1006.60     13.03 o 
  10   0   8     1729.24     1720.89     30.21 o 
  11   0   8     1181.65     1135.19     25.46 o 
  12   0   8      942.39      952.54     24.05 o 
  13   0   8      224.36      231.25     12.55 o 
  14   0   8      674.60      666.12     21.16 o 
  15   0   8       26.16       24.60      5.13 o 
 -22   1   8       59.83       62.50      9.94 o 
 -21   1   8      180.69      176.56      7.59 o 
 -20   1   8      130.75      134.41      4.32 o 
 -19   1   8     1370.39     1388.68     15.02 o 
 -18   1   8        5.05        5.88      1.33 o 
 -17   1   8      248.12      246.61      7.57 o 
 -16   1   8       49.57       47.42      2.74 o 
 -15   1   8      285.51      296.94      6.34 o 
 -14   1   8      488.12      465.77      7.69 o 
 -13   1   8      782.71      766.13      9.62 o 
 -12   1   8      419.26      380.15      6.36 o 
 -11   1   8      540.80      509.48      8.38 o 
 -10   1   8     1551.08     1507.44     14.14 o 
  -9   1   8      252.28      258.18     10.03 o 
  -8   1   8      134.34      113.96      3.02 o 
  -7   1   8        0.30        2.79      0.65 o 
  -6   1   8     2734.21     2625.22     11.36 o 
  -5   1   8      414.81      427.11      4.41 o 
  -4   1   8        5.58        3.24      0.71 o 
  -3   1   8        5.01       13.96      1.04 o 
  -2   1   8     1132.37     1074.59      8.60 o 
  -1   1   8      471.75      442.14      7.61 o 
   0   1   8       21.11       24.44      1.51 o 
   1   1   8      114.19      140.37      2.56 o 
   2   1   8     1645.15     1589.94     16.23 o 
   3   1   8       17.22       14.67      1.40 o 
   4   1   8     1485.31     1480.48     10.87 o 
   5   1   8      236.39      247.29      5.56 o 
   6   1   8     4566.24     4530.88     28.05 o 
   7   1   8      133.00      140.23      4.39 o 
   8   1   8        3.52        2.40      1.16 o 
   9   1   8       50.43       48.17      3.04 o 
  10   1   8       74.89       75.51      3.92 o 
  11   1   8       41.82       44.23      5.09 o 
  12   1   8     1434.59     1441.67     22.18 o 
  13   1   8      226.20      219.85      7.02 o 
  14   1   8      517.47      534.56     11.05 o 
 -21   2   8      254.86      282.90      9.59 o 
 -20   2   8      146.44      145.08      4.59 o 
 -19   2   8       31.44       26.62      2.22 o 
 -18   2   8      126.51      119.02      4.07 o 
 -17   2   8     1234.93     1273.31     12.52 o 
 -16   2   8      396.37      409.14      7.04 o 
 -15   2   8        6.33        8.14      1.40 o 
 -14   2   8      191.40      188.51      4.68 o 
 -13   2   8      741.95      737.09     11.36 o 
 -12   2   8      500.43      508.86     10.04 o 
 -11   2   8        0.73        3.34      1.18 o 
 -10   2   8      310.01      300.00      4.17 o 
  -9   2   8      356.91      332.42      4.45 o 
  -8   2   8     3027.31     2955.92     19.09 o 
  -7   2   8      278.78      292.05      4.28 o 
  -6   2   8        6.50        5.25      0.60 o 
  -5   2   8      796.34      729.01      5.73 o 
  -4   2   8     1017.95     1001.84      7.05 o 
  -3   2   8      103.72      109.37      2.15 o 
  -2   2   8     1216.66     1195.60     11.48 o 
  -1   2   8       85.12       75.59      3.32 o 
   0   2   8     2364.98     2328.82     13.56 o 
   1   2   8      112.03      106.69      3.18 o 
   2   2   8       37.31       31.49      2.14 o 
   3   2   8      568.91      546.57      9.11 o 
   4   2   8      695.29      676.34      9.18 o 
   5   2   8      993.16      985.71     11.23 o 
   6   2   8      728.49      735.68     16.04 o 
   7   2   8      159.92      156.92      4.74 o 
   8   2   8     1604.14     1640.22     21.32 o 
   9   2   8       92.42       97.88      8.50 o 
  10   2   8      199.41      197.01      7.56 o 
  11   2   8        6.37        4.42      2.15 o 
  12   2   8      322.07      343.70     10.48 o 
  13   2   8       97.82      109.99      6.31 o 
  14   2   8      173.25      157.65      7.63 o 
 -20   3   8      211.01      213.37      6.52 o 
 -19   3   8      559.88      572.64     10.34 o 
 -18   3   8      107.82      106.43      4.59 o 
 -17   3   8      210.91      200.83      6.34 o 
 -16   3   8      180.64      169.94      5.58 o 
 -15   3   8      392.12      412.76      8.42 o 
 -14   3   8     1449.44     1483.19     13.11 o 
 -13   3   8      270.99      272.63      6.52 o 
 -12   3   8      340.21      345.96      7.26 o 
 -11   3   8     2483.31     2545.04     19.21 o 
 -10   3   8        3.24        9.49      1.71 o 
  -9   3   8      181.31      199.89      5.42 o 
  -8   3   8      438.42      426.73      9.54 o 
  -7   3   8      562.38      546.61      8.67 o 
  -6   3   8     1222.29     1223.45     12.91 o 
  -5   3   8      556.03      538.00      5.62 o 
  -4   3   8       92.32       88.33      3.84 o 
  -3   3   8     1632.89     1679.11     21.88 o 
  -2   3   8     2225.25     2173.88     17.36 o 
  -1   3   8      149.09      179.24      4.55 o 
   0   3   8        0.99        1.88      1.13 o 
   1   3   8      121.97      111.48      3.84 o 
   2   3   8      439.20      436.43      7.47 o 
   3   3   8       61.47       57.70      2.97 o 
   4   3   8       32.13       32.61      2.38 o 
   5   3   8      315.99      330.49      6.86 o 
   6   3   8      121.37      133.45      4.54 o 
   7   3   8        0.42        0.96      1.20 o 
   8   3   8      294.84      284.79      6.65 o 
   9   3   8      327.21      315.69     11.54 o 
  10   3   8      391.09      375.03     10.65 o 
  11   3   8      501.10      489.36     12.35 o 
  12   3   8      143.86      141.27      7.11 o 
 -18   4   8        0.41       -1.25      2.40 o 
 -17   4   8      331.01      317.59      9.85 o 
 -16   4   8      879.98      896.56     16.18 o 
 -15   4   8        4.82        6.67      2.10 o 
 -14   4   8        1.63       -2.49      2.49 o 
 -13   4   8        0.02       -2.06      2.15 o 
 -12   4   8      283.84      289.16      8.66 o 
 -11   4   8      303.93      292.60      8.55 o 
 -10   4   8      785.83      760.00     17.03 o 
  -9   4   8       98.71       99.58      6.48 o 
  -8   4   8      654.26      666.82     12.58 o 
  -7   4   8        0.35        3.27      1.79 o 
  -6   4   8        0.33        0.35      1.64 o 
  -5   4   8        8.33       10.38      2.35 o 
  -4   4   8      999.60     1023.92     15.27 o 
  -3   4   8      341.78      353.83      6.34 o 
  -2   4   8       79.85       80.14      5.79 o 
  -1   4   8     1113.23     1114.77     11.88 o 
   0   4   8      474.57      470.75      7.95 o 
   1   4   8      290.60      288.20      6.44 o 
   2   4   8      283.04      290.80      7.54 o 
   3   4   8      247.97      240.60      6.11 o 
   4   4   8       99.93      104.58      4.17 o 
   5   4   8       35.75       32.59      3.43 o 
   6   4   8      508.48      521.90      9.29 o 
   7   4   8       71.13       66.74      3.63 o 
   8   4   8      629.91      632.12     13.52 o 
   9   4   8      272.11      285.72      9.42 o 
  10   4   8       42.92       46.44      4.32 o 
 -15   5   8      247.85      246.50      9.23 o 
 -14   5   8     1050.87     1117.68     18.62 o 
 -13   5   8       11.88       15.60      5.15 o 
 -12   5   8      113.55      113.98      6.10 o 
 -11   5   8      262.94      271.28      9.11 o 
 -10   5   8      311.23      314.89     17.03 o 
  -9   5   8      211.47      195.88      7.57 o 
  -8   5   8      104.98      109.98      5.71 o 
  -7   5   8        1.62        3.16      2.13 o 
  -6   5   8      809.84      816.04     14.98 o 
  -5   5   8        0.55        6.13      2.50 o 
  -4   5   8       34.75       27.92      3.59 o 
  -3   5   8      591.00      603.00     12.92 o 
  -2   5   8      472.24      532.29     14.25 o 
  -1   5   8      504.06      510.17     11.90 o 
   0   5   8      466.50      449.70      8.36 o 
   1   5   8      407.49      427.43      8.36 o 
   2   5   8      351.25      351.08      7.70 o 
   3   5   8       31.37       31.77      2.77 o 
   4   5   8      587.32      595.90     10.29 o 
   5   5   8      179.53      201.34      6.17 o 
   6   5   8      221.63      220.58      6.53 o 
   7   5   8       28.46       29.90      2.84 o 
  -9   6   8       54.55       66.13      5.08 o 
  -8   6   8        7.18        3.51      2.33 o 
  -7   6   8       44.77       35.62      3.94 o 
  -6   6   8       19.76       33.51      4.05 o 
  -5   6   8      850.28      887.21     16.97 o 
  -4   6   8        3.79       12.67      3.85 o 
  -3   6   8      433.69      452.53     12.11 o 
  -2   6   8        1.57        7.03      6.01 o 
  -1   6   8      373.81      399.61     11.43 o 
   0   6   8      183.03      198.93      6.61 o 
   1   6   8       48.07       47.82      4.81 o 
   2   6   8       32.81       41.02      5.15 o 
 -21   1   9      546.19      540.68      8.84 o 
 -20   1   9        5.35        3.64      1.59 o 
 -19   1   9      389.78      383.28      8.36 o 
 -18   1   9       38.44       41.03      2.99 o 
 -17   1   9       30.06       30.76      2.57 o 
 -16   1   9       35.65       30.62      3.35 o 
 -15   1   9      287.41      273.39      6.20 o 
 -14   1   9      409.62      380.39      7.12 o 
 -13   1   9       35.20       30.98      2.22 o 
 -12   1   9       63.88       63.70      2.81 o 
 -11   1   9      425.57      430.48      7.99 o 
 -10   1   9      560.76      503.97     10.87 o 
  -9   1   9      783.26      789.98     10.67 o 
  -8   1   9       69.87       62.27      2.88 o 
  -7   1   9       35.34       42.09      1.41 o 
  -6   1   9      477.33      453.26      4.69 o 
  -5   1   9      449.59      445.29      4.96 o 
  -4   1   9      141.52      155.82      2.91 o 
  -3   1   9       21.96       15.91      1.33 o 
  -2   1   9        3.46       10.07      1.29 o 
  -1   1   9      539.20      553.34      6.79 o 
   0   1   9       30.16       32.94      1.49 o 
   1   1   9      741.83      683.35      5.86 o 
   2   1   9      217.33      213.74      4.41 o 
   3   1   9       11.78        9.06      1.24 o 
   4   1   9      436.93      434.22      6.92 o 
   5   1   9      407.18      393.01      9.16 o 
   6   1   9      741.21      765.66     10.29 o 
   7   1   9       27.33       21.07      2.07 o 
   8   1   9       93.75       95.03      3.82 o 
   9   1   9      154.75      167.03      6.99 o 
  10   1   9      157.22      152.78      6.93 o 
  11   1   9        7.86        7.64      3.49 o 
  12   1   9       25.97       29.05      5.74 o 
  13   1   9        2.06        3.44      2.55 o 
 -21   2   9      157.05      160.62      6.00 o 
 -20   2   9      387.31      397.89      9.07 o 
 -19   2   9      387.98      376.21      7.87 o 
 -18   2   9      584.57      580.05     11.22 o 
 -17   2   9      126.00      112.37      4.24 o 
 -16   2   9      142.37      142.60      4.39 o 
 -15   2   9      339.93      360.32     10.92 o 
 -14   2   9      144.05      143.33      4.29 o 
 -13   2   9      288.77      297.76      5.76 o 
 -12   2   9       41.67       30.66      2.00 o 
 -11   2   9      140.61      129.73      4.89 o 
 -10   2   9      145.67      146.94      4.09 o 
  -9   2   9        4.85       11.12      1.55 o 
  -8   2   9     2208.73     2136.52     14.16 o 
  -7   2   9      645.81      636.91      7.69 o 
  -6   2   9      694.20      672.21      5.73 o 
  -5   2   9       36.08       46.26      1.44 o 
  -4   2   9        6.94       13.99      1.34 o 
  -3   2   9        0.44        2.64      0.76 o 
  -2   2   9       36.02       34.73      1.86 o 
  -1   2   9       37.47       32.22      1.79 o 
   0   2   9      156.90      164.75      3.91 o 
   1   2   9       78.52       80.11      2.83 o 
   2   2   9       44.26       49.35      2.74 o 
   3   2   9        7.48       11.44      1.71 o 
   4   2   9      138.27      123.03      4.28 o 
   5   2   9      766.30      747.83     15.53 o 
   6   2   9       33.03       33.21      2.60 o 
   7   2   9       46.96       48.19      3.00 o 
   8   2   9      520.16      526.05     12.07 o 
   9   2   9      192.89      181.66      7.43 o 
  10   2   9       23.36       23.12      3.10 o 
  11   2   9      244.56      229.97     14.45 o 
  12   2   9       21.81       23.75      7.51 o 
 -19   3   9       10.80        4.87      2.27 o 
 -18   3   9      284.28      302.70      7.76 o 
 -17   3   9      246.81      250.48      7.00 o 
 -16   3   9       11.47        4.64      1.95 o 
 -15   3   9       22.71       19.77      3.43 o 
 -14   3   9      198.68      185.82      5.67 o 
 -13   3   9      422.46      421.57      8.35 o 
 -12   3   9       19.19       19.32      2.21 o 
 -11   3   9      479.46      475.17      8.68 o 
 -10   3   9        0.28        1.04      2.82 o 
  -9   3   9      370.85      361.56      7.50 o 
  -8   3   9     1323.37     1304.61     14.00 o 
  -7   3   9        6.73       15.22      3.34 o 
  -6   3   9     1081.13     1028.88     12.36 o 
  -5   3   9       85.27       86.01      3.85 o 
  -4   3   9      347.06      339.84      5.60 o 
  -3   3   9      371.73      363.14      7.39 o 
  -2   3   9      225.75      208.49      4.92 o 
  -1   3   9       90.70       75.51      3.21 o 
   0   3   9      318.80      340.78      6.62 o 
   1   3   9      346.90      328.26      6.70 o 
   2   3   9       34.16       25.21      2.18 o 
   3   3   9       46.07       46.43      2.88 o 
   4   3   9      496.53      495.57      8.65 o 
   5   3   9        5.58        5.21      1.65 o 
   6   3   9       55.07       52.20      3.11 o 
   7   3   9      401.23      387.45     10.05 o 
   8   3   9       14.14       16.89      3.04 o 
   9   3   9       49.19       45.48      4.26 o 
  10   3   9      102.19       93.81      5.82 o 
  11   3   9      273.55      287.34      9.97 o 
 -17   4   9       47.04       48.10      4.20 o 
 -16   4   9      740.70      754.81     15.19 o 
 -15   4   9      137.86      128.26      5.15 o 
 -14   4   9        0.17       -0.69      3.68 o 
 -13   4   9      335.62      345.50      9.83 o 
 -12   4   9     1013.75     1016.07     16.52 o 
 -11   4   9        4.08        8.19      2.62 o 
 -10   4   9       92.12       81.76      4.91 o 
  -9   4   9      576.12      588.03     12.30 o 
  -8   4   9      711.87      726.33     13.64 o 
  -7   4   9        3.13        5.83      1.88 o 
  -6   4   9       41.78       36.79      3.34 o 
  -5   4   9      184.10      209.78      7.47 o 
  -4   4   9      363.83      376.32      9.80 o 
  -3   4   9      166.44      170.61      6.87 o 
  -2   4   9     1318.29     1328.72     27.39 o 
  -1   4   9        9.22       20.70      2.80 o 
   0   4   9     1326.72     1295.39     13.52 o 
   1   4   9      519.58      534.15      8.96 o 
   2   4   9      226.12      229.70      6.07 o 
   3   4   9      134.56      120.16      4.55 o 
   4   4   9      282.93      261.56      7.88 o 
   5   4   9      291.19      297.15      7.25 o 
   6   4   9      324.52      330.99     11.87 o 
   7   4   9        2.36        3.77      1.71 o 
   8   4   9       52.27       51.51      4.55 o 
 -14   5   9      682.84      684.03     14.85 o 
 -13   5   9        8.03        7.06      5.47 o 
 -12   5   9       11.66        2.84      3.64 o 
 -11   5   9       22.47       23.61      3.32 o 
 -10   5   9      161.84      184.59      7.64 o 
  -9   5   9       46.27       54.08      4.36 o 
  -8   5   9        0.36       -2.08      3.01 o 
  -7   5   9       39.60       44.55      4.01 o 
  -6   5   9      343.25      376.24     10.53 o 
  -5   5   9      317.49      320.54     11.14 o 
  -4   5   9       31.60       31.91      3.77 o 
  -3   5   9      114.39      123.03      6.22 o 
  -2   5   9        3.62        7.78      2.49 o 
  -1   5   9      287.41      286.52      9.30 o 
   0   5   9      250.25      250.80      8.72 o 
   1   5   9       15.83       18.16      2.99 o 
   2   5   9      172.76      159.26      7.08 o 
   3   5   9      145.04      152.54      7.02 o 
   4   5   9       40.68       40.26      3.20 o 
   5   5   9        6.70        9.28      2.19 o 
 -21   0  10      258.37      257.75      9.18 o 
 -20   0  10      777.32      780.10     20.39 o 
 -19   0  10       49.03       54.65      5.71 o 
 -18   0  10        0.00       -0.83      2.93 o 
 -17   0  10       42.62       39.48      4.91 o 
 -16   0  10       76.34       84.19      6.91 o 
 -15   0  10      212.86      204.75     10.32 o 
 -14   0  10      234.16      230.15     10.87 o 
 -13   0  10       51.73       43.86      5.25 o 
 -12   0  10       13.23       18.96      4.49 o 
 -11   0  10     4146.85     4110.81     43.81 o 
 -10   0  10      215.66      221.22      5.07 o 
  -9   0  10      296.10      293.75      6.38 o 
  -8   0  10      255.18      227.34      5.50 o 
  -7   0  10     4585.00     4561.90     24.67 o 
  -6   0  10      103.92      101.42      4.01 o 
  -5   0  10        2.33        4.86      4.33 o 
  -4   0  10      368.77      362.04      7.75 o 
  -3   0  10     4429.01     4466.66     40.02 o 
  -2   0  10       27.28       20.68      3.06 o 
  -1   0  10       20.83       21.23      3.16 o 
   0   0  10       55.06       67.35      3.81 o 
   1   0  10      666.70      629.01     11.17 o 
   2   0  10       93.69       97.58      3.70 o 
   3   0  10     3099.78     3159.61     25.60 o 
   4   0  10      827.07      822.63     10.26 o 
   5   0  10     3895.92     3903.02     31.33 o 
   6   0  10      182.02      193.11      5.69 o 
   7   0  10        5.84        8.01      1.83 o 
   8   0  10       97.33      103.34      5.78 o 
   9   0  10      919.81      912.66     20.28 o 
  10   0  10      123.49      139.82      6.98 o 
  11   0  10     1026.62     1026.87     18.60 o 
 -21   1  10        1.12        1.87      1.72 o 
 -20   1  10       61.59       52.55      3.12 o 
 -19   1  10      262.74      237.88      6.94 o 
 -18   1  10     1361.29     1387.49     18.58 o 
 -17   1  10      279.71      290.56      7.47 o 
 -16   1  10      218.21      216.73      6.37 o 
 -15   1  10       42.42       47.98      6.01 o 
 -14   1  10     2492.66     2407.36     18.31 o 
 -13   1  10       92.33       94.97      3.89 o 
 -12   1  10       23.68       20.55      1.84 o 
 -11   1  10        0.13        1.34      1.22 o 
 -10   1  10       33.34       29.24      2.47 o 
  -9   1  10     1547.25     1488.98     15.34 o 
  -8   1  10      859.33      831.68     20.66 o 
  -7   1  10       20.61       21.25      1.51 o 
  -6   1  10     1970.98     1853.67     13.45 o 
  -5   1  10      146.45      144.46      3.85 o 
  -4   1  10      145.14      147.22      3.58 o 
  -3   1  10     1289.29     1339.22     13.06 o 
  -2   1  10      602.09      565.80      7.16 o 
  -1   1  10     2279.84     2286.90     11.90 o 
   0   1  10      382.82      391.93      4.88 o 
   1   1  10       55.39       56.20      2.48 o 
   2   1  10      109.46       97.26      4.51 o 
   3   1  10      226.24      220.06      4.75 o 
   4   1  10       64.08       61.53      2.64 o 
   5   1  10      119.89      114.26      4.29 o 
   6   1  10       40.01       37.95      2.69 o 
   7   1  10       87.35       83.31      3.20 o 
   8   1  10      198.83      204.62      7.85 o 
   9   1  10      658.81      671.46     14.34 o 
  10   1  10      161.57      160.60      7.38 o 
  11   1  10      422.67      437.67     12.24 o 
 -20   2  10     1368.82     1418.99     17.58 o 
 -19   2  10      224.13      245.13      7.37 o 
 -18   2  10       59.70       61.17      3.90 o 
 -17   2  10      151.19      156.33      4.85 o 
 -16   2  10      732.88      739.20     18.42 o 
 -15   2  10      414.31      426.73     10.19 o 
 -14   2  10      120.83      120.44      3.94 o 
 -13   2  10      382.59      382.25      6.68 o 
 -12   2  10     1546.25     1509.73     17.68 o 
 -11   2  10       85.74       80.02      3.46 o 
 -10   2  10       11.10        8.93      1.37 o 
  -9   2  10       45.38       42.26      2.28 o 
  -8   2  10      222.13      207.50      4.68 o 
  -7   2  10      202.56      201.85      4.57 o 
  -6   2  10      272.14      283.51      5.32 o 
  -5   2  10      352.92      347.08      4.67 o 
  -4   2  10      210.07      220.84      3.85 o 
  -3   2  10     1893.00     1902.65     18.70 o 
  -2   2  10      268.58      255.04      4.92 o 
  -1   2  10        1.53        3.32      1.26 o 
   0   2  10      651.11      606.49      7.83 o 
   1   2  10      860.36      883.02      9.50 o 
   2   2  10       30.91       29.21      2.31 o 
   3   2  10       44.24       42.41      2.72 o 
   4   2  10      195.63      202.77      5.69 o 
   5   2  10     1196.48     1248.01     16.86 o 
   6   2  10      127.88      139.84      4.89 o 
   7   2  10       14.43       20.74      3.13 o 
   8   2  10      236.92      228.85      8.39 o 
   9   2  10      165.08      168.54      7.46 o 
  10   2  10      325.29      333.31     10.65 o 
 -18   3  10      243.65      243.95      7.21 o 
 -17   3  10      769.52      809.53     12.86 o 
 -16   3  10      127.21      131.12      4.62 o 
 -15   3  10      117.64      114.65      4.39 o 
 -14   3  10      127.75      130.58      4.29 o 
 -13   3  10      488.77      502.42      8.13 o 
 -12   3  10      452.46      440.49      9.54 o 
 -11   3  10      298.26      287.34      7.04 o 
 -10   3  10      591.67      606.59     12.91 o 
  -9   3  10     1625.00     1615.27     16.20 o 
  -8   3  10      378.38      399.11      8.13 o 
  -7   3  10       25.54       30.38      3.54 o 
  -6   3  10       51.78       58.11      3.39 o 
  -5   3  10     1608.68     1647.88     16.21 o 
  -4   3  10       70.79       74.09      3.81 o 
  -3   3  10        1.21        4.62      3.55 o 
  -2   3  10      852.13      860.28     10.37 o 
  -1   3  10      864.70      870.64     10.81 o 
   0   3  10      318.66      312.03      7.36 o 
   1   3  10      224.39      220.14      5.82 o 
   2   3  10      110.09      126.19      4.64 o 
   3   3  10     1744.55     1747.57     16.65 o 
   4   3  10        0.56        7.72      1.92 o 
   5   3  10      617.47      631.12     10.35 o 
   6   3  10       17.00       23.33      2.70 o 
   7   3  10     1515.55     1514.64     52.27 o 
   8   3  10      300.10      292.16      9.75 o 
   9   3  10      332.65      346.48     14.41 o 
 -16   4  10      128.76      135.08      8.31 o 
 -15   4  10      735.72      746.73     15.19 o 
 -14   4  10      448.34      441.77     21.69 o 
 -13   4  10      189.18      185.77     17.50 o 
 -12   4  10     1368.73     1385.55     19.67 o 
 -11   4  10      447.00      459.96     11.45 o 
 -10   4  10       10.59        8.56      2.23 o 
  -9   4  10      103.11       92.59      5.36 o 
  -8   4  10      184.79      184.10      7.25 o 
  -7   4  10      484.41      484.07     12.53 o 
  -6   4  10      297.24      298.90      9.15 o 
  -5   4  10       26.08       28.73      3.36 o 
  -4   4  10       19.65       26.66      3.49 o 
  -3   4  10      434.15      473.08     11.39 o 
  -2   4  10       12.23       10.43      3.15 o 
  -1   4  10      119.44      109.25      8.70 o 
   0   4  10       63.59       73.86      4.83 o 
   1   4  10      350.85      353.74     10.06 o 
   2   4  10       16.46       10.12      2.47 o 
   3   4  10      165.10      177.52      5.66 o 
   4   4  10        1.52        4.67      2.15 o 
   5   4  10      173.76      183.78      5.97 o 
   6   4  10      103.56       97.85      4.62 o 
 -11   5  10       65.18       55.08      6.87 o 
 -10   5  10      176.11      199.05     10.78 o 
  -9   5  10      366.14      368.71     10.99 o 
  -8   5  10        0.88        2.22      2.15 o 
  -7   5  10        6.47        5.22      2.41 o 
  -6   5  10      172.49      197.74      8.13 o 
  -5   5  10      451.81      461.29     12.04 o 
  -4   5  10      172.21      205.59      8.22 o 
  -3   5  10        0.14        2.46      2.15 o 
  -2   5  10       38.57       42.88      4.20 o 
  -1   5  10      507.65      526.98     12.91 o 
   0   5  10        3.91        3.05      2.31 o 
   1   5  10       10.58       11.38      2.88 o 
   2   5  10      575.67      605.29     14.04 o 
 -19   1  11       65.83       79.88      4.67 o 
 -18   1  11      124.79      118.09      5.15 o 
 -17   1  11       26.03       27.87      2.78 o 
 -16   1  11       82.54       84.03      4.27 o 
 -15   1  11        5.38       10.70      2.22 o 
 -14   1  11      478.34      477.04     11.51 o 
 -13   1  11      202.82      207.35      7.58 o 
 -12   1  11       30.13       35.29      3.56 o 
 -11   1  11     1090.84     1102.60     24.39 o 
 -10   1  11       42.43       44.60      3.12 o 
  -9   1  11      192.20      183.35      5.79 o 
  -8   1  11      188.96      191.88      5.95 o 
  -7   1  11       83.04       76.20      3.97 o 
  -6   1  11       22.47       21.67      1.55 o 
  -5   1  11        0.33        1.06      0.97 o 
  -4   1  11       22.12       17.72      1.58 o 
  -3   1  11        4.02        7.98      1.45 o 
  -2   1  11      126.42      130.54      3.14 o 
  -1   1  11        3.47        8.64      1.41 o 
   0   1  11       71.90       80.46      3.07 o 
   1   1  11       85.47       85.36      3.22 o 
   2   1  11      357.01      375.99      6.51 o 
   3   1  11      427.76      414.33      6.15 o 
   4   1  11      382.94      385.77      6.67 o 
   5   1  11        3.06        2.39      1.34 o 
   6   1  11       41.96       35.96      2.32 o 
   7   1  11        5.67        1.63      1.91 o 
   8   1  11       43.20       37.45      3.99 o 
   9   1  11      217.65      222.77     11.01 o 
 -19   2  11       16.76        8.05      2.14 o 
 -18   2  11      236.02      233.62      7.38 o 
 -17   2  11       89.16       80.16      4.45 o 
 -16   2  11      116.17      111.03      5.08 o 
 -15   2  11      258.80      257.91      7.42 o 
 -14   2  11      265.95      262.29      7.33 o 
 -13   2  11        3.99        3.98      1.81 o 
 -12   2  11      263.16      269.78      5.76 o 
 -11   2  11        9.02        6.29      1.30 o 
 -10   2  11        1.64        0.08      1.58 o 
  -9   2  11        1.39        1.66      1.16 o 
  -8   2  11      256.79      250.88      5.36 o 
  -7   2  11      155.26      147.73      4.08 o 
  -6   2  11        4.05        3.91      1.18 o 
  -5   2  11      177.79      178.40      4.41 o 
  -4   2  11      340.17      329.48      5.81 o 
  -3   2  11      236.64      213.20      4.70 o 
  -2   2  11        0.02        0.11      1.18 o 
  -1   2  11        3.64        3.72      1.51 o 
   0   2  11      262.00      245.29      5.28 o 
   1   2  11       78.27       79.55      3.14 o 
   2   2  11       14.36       11.98      1.80 o 
   3   2  11       82.69       79.65      3.84 o 
   4   2  11        1.52        2.81      1.70 o 
   5   2  11      574.55      565.77     14.60 o 
   6   2  11      296.83      298.46      9.43 o 
   7   2  11      181.85      160.19      7.25 o 
   8   2  11       75.68       75.26      5.27 o 
 -17   3  11      368.13      398.73      9.59 o 
 -16   3  11      122.60      115.86      4.44 o 
 -15   3  11       25.56       25.45      2.76 o 
 -14   3  11        0.89       -0.60      1.52 o 
 -13   3  11      219.67      229.70      6.08 o 
 -12   3  11        9.02        7.20      1.60 o 
 -11   3  11      324.59      303.35      7.45 o 
 -10   3  11       25.78       33.09      2.98 o 
  -9   3  11      880.81      845.44     12.22 o 
  -8   3  11      266.55      258.57      6.86 o 
  -7   3  11       45.66       39.62      2.92 o 
  -6   3  11       66.51       66.02      3.67 o 
  -5   3  11        9.33        6.92      1.65 o 
  -4   3  11        2.26       12.02      2.78 o 
  -3   3  11     2082.24     2122.89     23.28 o 
  -2   3  11        2.40       13.52      3.45 o 
  -1   3  11      335.11      327.81      9.49 o 
   0   3  11       14.33       21.13      3.21 o 
   1   3  11      842.68      868.97     11.81 o 
   2   3  11       44.89       53.57      3.36 o 
   3   3  11       10.01        8.83      1.88 o 
   4   3  11      222.91      217.13      6.40 o 
   5   3  11      106.71      108.78      4.69 o 
   6   3  11        4.13        5.54      5.05 o 
 -14   4  11        0.60       -1.56      2.34 o 
 -13   4  11       78.42       56.95      6.14 o 
 -12   4  11      290.25      261.34     17.15 o 
 -11   4  11       46.09       54.27      8.41 o 
 -10   4  11       19.83       13.78      2.86 o 
  -9   4  11       55.78       58.93      4.64 o 
  -8   4  11       27.07       44.51      4.18 o 
  -7   4  11      357.49      385.85     19.65 o 
  -6   4  11      156.07      167.54      7.30 o 
  -5   4  11      299.72      326.05      9.90 o 
  -4   4  11        3.59        9.77      2.86 o 
  -3   4  11      317.81      316.88      9.71 o 
  -2   4  11      168.27      173.37      7.41 o 
  -1   4  11      136.07      145.63      8.02 o 
   0   4  11       39.08       33.65      3.66 o 
   1   4  11        5.23        0.36      2.28 o 
   2   4  11      114.11      123.58      6.39 o 
   3   4  11      259.68      247.18      8.93 o 
  -6   5  11      111.63      124.21      6.68 o 
  -5   5  11      586.54      603.75     14.30 o 
  -4   5  11        4.45        6.25      2.57 o 
 -18   0  12       61.89       69.19      7.04 o 
 -17   0  12      522.41      521.47     18.30 o 
 -16   0  12       22.39       25.05      5.08 o 
 -15   0  12     2031.79     2046.10     35.64 o 
 -14   0  12       74.77       66.88      6.91 o 
 -13   0  12       62.41       48.90      5.83 o 
 -12   0  12      238.45      241.94     12.19 o 
 -11   0  12      379.57      367.31     14.95 o 
 -10   0  12     1332.91     1350.23     28.05 o 
  -9   0  12      527.28      533.18     17.46 o 
  -8   0  12        0.37        1.58      2.60 o 
  -7   0  12      413.10      381.19     14.81 o 
  -6   0  12      623.97      632.37     10.84 o 
  -5   0  12      159.57      162.07      6.22 o 
  -4   0  12      170.80      166.28      5.98 o 
  -3   0  12       99.56       82.93      4.57 o 
  -2   0  12     1146.76     1177.40     16.25 o 
  -1   0  12       56.38       54.62      3.85 o 
   0   0  12      239.23      252.03      6.35 o 
   1   0  12        0.54       -0.51      1.63 o 
   2   0  12        7.83        6.02      1.52 o 
   3   0  12      491.01      465.33     11.07 o 
   4   0  12      104.57       92.48      5.17 o 
   5   0  12      465.11      449.39     11.00 o 
   6   0  12      131.31      136.10      9.35 o 
   7   0  12       84.22       85.34      7.92 o 
 -18   1  12       75.79       79.71      3.98 o 
 -17   1  12      730.97      745.02     12.75 o 
 -16   1  12      471.43      464.51      9.95 o 
 -15   1  12      172.47      171.12      6.08 o 
 -14   1  12       11.38       12.52      2.22 o 
 -13   1  12      208.92      206.25      7.94 o 
 -12   1  12     1143.11     1124.06     17.72 o 
 -11   1  12      694.12      720.17     13.96 o 
 -10   1  12       16.56       24.16      4.76 o 
  -9   1  12      719.97      703.79     14.38 o 
  -8   1  12     1307.00     1289.14     13.73 o 
  -7   1  12       67.85       81.51      3.74 o 
  -6   1  12      345.76      342.37      7.30 o 
  -5   1  12      360.49      376.54      7.88 o 
  -4   1  12     3704.06     3695.12     25.95 o 
  -3   1  12      399.53      407.27      7.25 o 
  -2   1  12       32.82       39.11      2.37 o 
  -1   1  12      153.79      144.17      4.46 o 
   0   1  12      473.31      477.77      7.52 o 
   1   1  12        0.01        3.00      1.51 o 
   2   1  12     1116.89     1141.72     11.78 o 
   3   1  12      141.71      150.21      4.62 o 
   4   1  12      929.37      942.86     11.23 o 
   5   1  12      254.67      253.60      6.00 o 
   6   1  12      211.03      225.71      6.89 o 
 -17   2  12      159.97      161.35      7.38 o 
 -16   2  12       75.16       84.28      4.69 o 
 -15   2  12      700.40      719.36     15.23 o 
 -14   2  12      187.41      195.40      6.58 o 
 -13   2  12       91.67       98.34      4.74 o 
 -12   2  12       93.99       88.17      4.58 o 
 -11   2  12      152.08      158.19      5.71 o 
 -10   2  12      236.08      244.86      5.58 o 
  -9   2  12      548.22      542.05      8.15 o 
  -8   2  12       48.59       54.02      2.80 o 
  -7   2  12      578.60      559.08      8.13 o 
  -6   2  12      437.82      449.83      7.22 o 
  -5   2  12        9.05        7.25      1.70 o 
  -4   2  12       54.91       42.65      3.99 o 
  -3   2  12        0.03        2.92      1.77 o 
  -2   2  12      928.53      906.58     13.28 o 
  -1   2  12      169.60      165.40      5.57 o 
   0   2  12      160.08      161.92      4.59 o 
   1   2  12       26.54       31.57      2.41 o 
   2   2  12     1267.19     1289.17     16.34 o 
   3   2  12      146.15      139.13      5.20 o 
   4   2  12       53.30       57.23      3.59 o 
   5   2  12      132.42      116.17      7.89 o 
 -15   3  12      110.97      103.71      5.12 o 
 -14   3  12       90.39       91.13      4.86 o 
 -13   3  12     1366.33     1367.73     17.16 o 
 -12   3  12      254.49      243.45      7.05 o 
 -11   3  12       49.42       49.49      3.47 o 
 -10   3  12      254.67      241.25      6.92 o 
  -9   3  12      199.14      211.73      6.49 o 
  -8   3  12       11.71       13.25      2.69 o 
  -7   3  12        2.31        0.06      1.58 o 
  -6   3  12        6.47        5.70      1.71 o 
  -5   3  12       11.49       10.20      2.02 o 
  -4   3  12       84.85       99.38      4.58 o 
  -3   3  12      169.90      178.05      7.30 o 
  -2   3  12       20.72       20.23      4.65 o 
  -1   3  12      708.54      731.02     14.57 o 
   0   3  12      507.75      509.85     12.35 o 
   1   3  12        7.21        4.21      2.42 o 
   2   3  12       54.85       49.69      4.34 o 
   3   3  12      238.67      239.66      8.68 o 
 -11   4  12      893.08      915.68     16.92 o 
 -10   4  12      774.94      764.58     15.50 o 
  -9   4  12      121.22      130.29      6.78 o 
  -8   4  12       87.07      100.14      5.98 o 
  -7   4  12      303.04      358.12     10.73 o 
  -6   4  12     1088.38     1114.16     18.60 o 
  -5   4  12        4.79        3.62      2.60 o 
  -4   4  12        0.03       -1.26      3.16 o 
  -3   4  12       28.59       31.70      3.72 o 
  -2   4  12      273.03      300.95      9.93 o 
  -1   4  12       61.77       63.11      4.85 o 
 -16   1  13      174.75      174.10      5.71 o 
 -15   1  13      497.12      487.44      9.17 o 
 -14   1  13       20.87       19.64      2.40 o 
 -13   1  13       31.73       30.87      2.67 o 
 -12   1  13        0.03        1.04      1.62 o 
 -11   1  13        2.86        4.95      1.61 o 
 -10   1  13        1.55        4.39      2.30 o 
  -9   1  13       23.14       22.98      2.62 o 
  -8   1  13      144.12      140.92      5.22 o 
  -7   1  13        1.67        5.26      1.66 o 
  -6   1  13        1.58        4.98      2.45 o 
  -5   1  13       33.36       41.13      3.20 o 
  -4   1  13     1101.70     1109.59     18.28 o 
  -3   1  13      104.23      123.57      4.93 o 
  -2   1  13       47.23       42.44      3.75 o 
  -1   1  13        5.05        7.60      1.55 o 
   0   1  13      123.75      120.55      3.73 o 
   1   1  13       38.06       36.17      2.27 o 
   2   1  13        9.96       14.03      2.04 o 
   3   1  13       72.29       69.18      3.41 o 
 -14   2  13        0.35       -1.46      1.86 o 
 -13   2  13        0.92        3.29      1.95 o 
 -12   2  13      744.05      741.87     12.60 o 
 -11   2  13      210.04      229.22      8.89 o 
 -10   2  13       55.20       55.96      3.68 o 
  -9   2  13       40.22       40.83      3.14 o 
  -8   2  13       43.04       44.45      3.20 o 
  -7   2  13      640.83      646.57     10.90 o 
  -6   2  13       31.58       28.67      3.39 o 
  -5   2  13        3.62        7.01      2.73 o 
  -4   2  13      730.46      741.75     11.83 o 
  -3   2  13       13.74       19.32      3.49 o 
  -2   2  13       86.23       81.97      4.17 o 
  -1   2  13       73.84       79.61      4.20 o 
   0   2  13      350.45      356.67      8.42 o 
   1   2  13      297.98      294.75      9.59 o 
   2   2  13        7.19        8.79      3.01 o 
 -11   3  13       75.92       65.66      5.26 o 
 -10   3  13        5.52        4.79      2.64 o 
  -9   3  13      418.34      403.20      9.17 o 
  -8   3  13       99.25      102.38      4.84 o 
  -7   3  13        3.42        0.93      1.72 o 
  -6   3  13      102.71      122.21      5.22 o 
  -5   3  13        6.30       12.08      2.76 o 
  -4   3  13      379.43      404.96      9.22 o 
  -3   3  13      249.69      247.66     12.13 o 
  -2   3  13      212.13      224.51      8.58 o 
  -1   3  13        1.58        2.59      2.38 o 
 -13   0  14       77.00       92.12      8.88 o 
 -12   0  14     2068.07     2085.78     38.77 o 
 -11   0  14      204.14      192.35     12.24 o 
 -10   0  14      560.89      580.89     20.49 o 
  -9   0  14      279.09      263.63     13.94 o 
  -8   0  14      777.72      811.34     23.63 o 
  -7   0  14      161.55      151.84     10.48 o 
  -6   0  14        0.73       25.12      6.04 o 
  -5   0  14     2683.85     2712.44     42.86 o 
  -4   0  14     1179.75     1214.47     28.75 o 
  -3   0  14        0.37        2.51      2.53 o 
  -2   0  14       35.74       38.21      4.05 o 
  -1   0  14      784.58      809.94     21.03 o 
   0   0  14      108.13      107.64      8.66 o 
 -13   1  14       49.16       45.29      3.12 o 
 -12   1  14       77.22       87.58      4.06 o 
 -11   1  14      464.22      461.94      8.80 o 
 -10   1  14      315.78      309.86      7.20 o 
  -9   1  14        5.06        9.64      2.39 o 
  -8   1  14      353.47      333.29      9.97 o 
  -7   1  14      850.64      854.54     14.02 o 
  -6   1  14       37.25       34.61      4.01 o 
  -5   1  14        4.93        6.21      2.13 o 
  -4   1  14       37.96       44.51      3.59 o 
  -3   1  14      878.04      891.48     13.94 o 
  -2   1  14       10.14        8.00      1.86 o 
  -1   1  14      151.38      143.76      5.00 o 
 -10   2  14      688.39      663.14     15.62 o 
  -9   2  14      305.38      299.05     10.60 o 
  -8   2  14       11.56       12.52      2.86 o 
  -7   2  14        6.31        6.60      2.60 o 
  -6   2  14       47.41       46.59      4.53 o 
  -5   2  14      243.24      252.16      7.27 o 
  -4   2  14      126.38      141.33      5.65 o 
                                                 
